# Supplementary material for: Gene expression trajectories during male and female reproductive development in balsam poplar (Populus balsamifera L.)
Source: Sci Rep. 2020 May 21;10:8413. doi: 10.1038/s41598-020-64938-w (PMC7242425; doi:10.1038/s41598-020-64938-w)
Supplement: Supplementary file 2 — Supplementary information2. [file 41598_2020_64938_MOESM2_ESM.xlsx]

## Sheet: Title
Supporting Information
Article title: Gene expression trajectories during male and female reproductive development in poplar (Populus balsamifera L.)
Authors: Quentin Cronk, Raju Soolanayakanahally, Katharina Bräutigam
1 Department of Botany, University of British Columbia, Vancouver BC, V6T 1Z4, Canada
2 Indian Head Research Farm, Agriculture and Agri-Food Canada, Indian Head, SK, S0G 2K0, Canada
3 Department of Biology, University of Toronto, Mississauga ON, L5L 1C6, Canada

## Sheet: Table S1
Table S1. Group membership to major clusters and detailed annotation of genes with functions related to 'Covalent Chromatin Modifications'- GO:0016569.
Group #	Regulation pattern	Gene.ID Poplar	Gene.ID Arabidopsis	curated fuction	Symbol (A.thal annotation)	Description (A.thal annotation)
1	Early	Potri.001G009600	AT1G69770	5mC	CMT3	chromomethylase 3
1	Early	Potri.001G067700	AT1G57820	F	ORTH2,VIM1	Zinc finger (C3HC4-type RING finger) family protein
1	Early	Potri.001G137700	AT5G46910	F	JMJ13	Transcription factor jumonji (jmj) family protein / zinc finger (C5HC2 type) family protein
1	Early	Potri.001G219700	AT2G27040	5mC	AGO4,OCP11	Argonaute family protein
1	Early	Potri.001G358100	AT4G21070	CC/R	ATBRCA1,BRCA1	breast cancer susceptibility1
1	Early	Potri.002G003400	AT1G76540	CC/R	CDKB2;1	cyclin-dependent kinase B2;1
1	Early	Potri.002G133500	AT1G75060	other	AFR1, SAP30 FUNCTION-RELATED 1
1	Early	Potri.003G096100	AT5G46910	F	JMJ13	Transcription factor jumonji (jmj) family protein / zinc finger (C5HC2 type) family protein
1	Early	Potri.003G162400	AT1G57820	F	ORTH2,VIM1	Zinc finger (C3HC4-type RING finger) family protein
1	Early	Potri.003G162800	AT5G13960	5mC	KYP,SDG33,SUVH4	SU(VAR)3-9 homolog 4
1	Early	Potri.004G090000	AT1G24230	other		Paired amphipathic helix (PAH2) superfamily protein
1	Early	Potri.004G092900	AT5G61060	F	ATHDA5,HDA05,HDA5	histone deacetylase 5
1	Early	Potri.005G003400	AT1G09450	CC/R	HASPIN	Protein kinase superfamily protein
1	Early	Potri.005G082900	AT3G07610	other	IBM1	Transcription factor jumonji (jmjC) domain-containing protein
1	Early	Potri.005G140200	AT2G23380	F	CLF,ICU1,SDG1,SET1	SET domain-containing protein
1	Early	Potri.005G148500	AT3G49660	F	WDR5a	Transducin/WD40 repeat-like superfamily protein
1	Early	Potri.005G257500	AT1G76540	CC/R	CDKB2;1	cyclin-dependent kinase B2;1
1	Early	Potri.006G075400	AT2G19260	other		RING/FYVE/PHD zinc finger superfamily protein
1	Early	Potri.006G080500	AT2G45490	CC/R	AtAUR3,AUR3	ataurora3
1	Early	Potri.006G167800	AT4G30200	F	VEL1	vernalization5/VIN3-like
1	Early	Potri.006G235000	AT4G32830	CC/R	AtAUR1,AUR1	ataurora1
1	Early	Potri.006G277400	AT2G19260	other		RING/FYVE/PHD zinc finger superfamily protein
1	Early	Potri.007G026700	AT5G66750	5mC	ATDDM1,CHA1,CHR01,CHR1,DDM1,SOM1,SOM4	chromatin remodeling 1
1	Early	Potri.007G045800	AT2G23380	F	CLF,ICU1,SDG1,SET1	SET domain-containing protein
1	Early	Potri.011G062100	AT4G18470	CC/R	SNI1	negative regulator of systemic acquired resistance (SNI1)
1	Early	Potri.011G155100	AT4G20400	F	JMJ14,PKDM7B	JUMONJI 14
1	Early	Potri.012G018300	AT5G24330	CC/R	ATXR6,SDG34	ARABIDOPSIS TRITHORAX-RELATED PROTEIN 6
1	Early	Potri.012G065200	AT3G42660	CC/R	EOL1	transducin family protein / WD-40 repeat family protein
1	Early	Potri.012G092400	AT3G48430	F	REF6	relative of early flowering 6, JMJ12
1	Early	Potri.012G114400	AT2G35160	5mC	SGD9,SUVH5	SU(VAR)3-9 homolog 5
1	Early	Potri.013G079700	AT3G10480	F	ANAC050,NAC050	NAC domain containing protein 50
1	Early	Potri.014G041200	AT1G75060	other	AFR1, SAP30 FUNCTION-RELATED 1	NA
1	Early	Potri.014G104500	AT4G00830	other	LIF2	RNA-binding (RRM/RBD/RNP motifs) family protein
1	Early	Potri.014G143900	AT5G13960	5mC	KYP,SDG33,SUVH4	SU(VAR)3-9 homolog 4
1	Early	Potri.015G009600	AT5G24330	CC/R	ATXR6,SDG34	ARABIDOPSIS TRITHORAX-RELATED PROTEIN 6
1	Early	Potri.015G032300	AT1G18335	other		Acyl-CoA N-acyltransferases (NAT) superfamily protein
1	Early	Potri.018G032400	AT5G11340	other		Acyl-CoA N-acyltransferases (NAT) superfamily protein
1	Early	Potri.018G057700	AT4G32830	CC/R	AtAUR1,AUR1	ataurora1
1	Early	Potri.018G076500	AT3G24440	F	VIL1,VRN5	Fibronectin type III domain-containing protein
1	Early	Potri.018G091500	AT4G30200	F	VEL1	vernalization5/VIN3-like
1	Early	Potri.018G102100	AT4G30860	other	ASHR3,SDG4	SET domain group 4, ASH1-RELATED 3, ASHR3, SDG4, SET DOMAIN GROUP 4
1	Early	Potri.019G129900	AT5G66750	5mC	ATDDM1,CHA1,CHR01,CHR1,DDM1,SOM1,SOM4	chromatin remodeling 1
1	Early	Potri.T120000	AT5G66750	5mC	ATDDM1,CHA1,CHR01,CHR1,DDM1,SOM1,SOM4	chromatin remodeling 1
2	Early-Mid	Potri.001G016200	AT3G20810	F	JMJ30, JMJD5	2-oxoglutarate (2OG) and Fe(II)-dependent oxygenase superfamily protein
2	Early-Mid	Potri.001G036800	AT1G73100	other	SDG19,SUVH3	SU(VAR)3-9 homolog 3
2	Early-Mid	Potri.001G071700	AT2G19640	F	ASHR2,SDG39	ASH1-related protein 2
2	Early-Mid	Potri.001G189200	AT1G15215	5mC	SHH1	DNA-BINDING TRANSCRIPTION FACTOR 1, DTF1, SAWADEE HOMEODOMAIN HOMOLOG 1, SHH1
2	Early-Mid	Potri.001G279700	AT5G58575	other	SGF11	SAGA complex component
2	Early-Mid	Potri.001G296300	AT4G33890	other		SAGA complex component
2	Early-Mid	Potri.001G298400	AT3G19510	other	HAT3.1	Homeodomain-like protein with RING/FYVE/PHD-type zinc finger domain
2	Early-Mid	Potri.001G347000	AT5G15380	5mC	DRM1	domains rearranged methylase 1
2	Early-Mid	Potri.002G005400	AT1G54840	5mC	IDM2	atypical HSP20-like chaperones superfamily protein
2	Early-Mid	Potri.002G038700	AT4G14385	other		histone acetyltransferase subunit NuA4-domain protein
2	Early-Mid	Potri.002G045900	AT3G54610	F	BGT,GCN5,HAC3,HAG01,HAG1,HAT1	histone acetyltransferase of the GNAT family 1
2	Early-Mid	Potri.002G089500	AT5G64610	F	HAM1	histone acetyltransferase of the MYST family 1
2	Early-Mid	Potri.002G122500	AT4G37280	F	MRG1	MRG family protein
2	Early-Mid	Potri.002G257400	AT5G43990	other	SDG18,SUVR2	SET-domain containing protein lysine methyltransferase family protein
2	Early-Mid	Potri.003G188700	AT1G73100	other	SDG19,SUVH3	SU(VAR)3-9 homolog 3
2	Early-Mid	Potri.003G215800	AT1G69770	5mC	CMT3	chromomethylase 3
2	Early-Mid	Potri.004G006200	AT1G62310	other		transcription factor jumonji (jmjC) domain-containing protein
2	Early-Mid	Potri.004G032700	AT1G62310	other		transcription factor jumonji (jmjC) domain-containing protein
2	Early-Mid	Potri.004G159000	AT2G16390	5mC	CHR35,DMS1,DRD1	SNF2 domain-containing protein / helicase domain-containing protein
2	Early-Mid	Potri.004G196800	AT2G27350	Organ	OTLD1	OTU-like cysteine protease family protein
2	Early-Mid	Potri.005G011100	AT1G09320	other	ADCP1, AGDP1	agenet domain-containing protein
2	Early-Mid	Potri.005G026800	AT5G27650	F	PDP1	Tudor/PWWP/MBT superfamily protein
2	Early-Mid	Potri.005G027000	AT1G09060	other	JMJ24	Zinc finger, RING-type;Transcription factor jumonji/aspartyl beta-hydroxylase
2	Early-Mid	Potri.005G058000	AT5G09790	other	ATXR5,SDG15	ARABIDOPSIS TRITHORAX-RELATED PROTEIN 5
2	Early-Mid	Potri.005G068400	AT5G09230	other	AtSRT2,SRT2	sirtuin 2
2	Early-Mid	Potri.005G091200	AT3G07610	5mC	IBM1	Transcription factor jumonji (jmjC) domain-containing protein
2	Early-Mid	Potri.005G171700	AT5G64610	F	HAM1	histone acetyltransferase of the MYST family 1
2	Early-Mid	Potri.005G223900	AT4G14385	other
2	Early-Mid	Potri.005G234300	AT3G54350	other	emb1967	Forkhead-associated (FHA) domain-containing protein
2	Early-Mid	Potri.006G025900	AT2G27040	5mC	AGO4,OCP11	Argonaute family protein
2	Early-Mid	Potri.006G027600	AT1G73100	other	SDG19,SUVH3	SU(VAR)3-9 homolog 3
2	Early-Mid	Potri.006G116500	AT3G44750	CC/R	ATHD2A,HD2A,HDA3,HDT1	histone deacetylase 3
2	Early-Mid	Potri.006G155200	AT2G03500	F	EMF	Homeodomain-like superfamily protein, eraly flowering myb
2	Early-Mid	Potri.006G161900	AT3G24440	F	VIL1,VRN5	Fibronectin type III domain-containing protein
2	Early-Mid	Potri.006G230300	AT5G26040	other	HDA2	histone deacetylase 2
2	Early-Mid	Potri.006G274800	AT2G24530	other		SAGA complex component
2	Early-Mid	Potri.007G012700	AT5G45600	F	GAS41,TAF14B	YEATS family protein
2	Early-Mid	Potri.007G016900	AT3G54350	other	emb1967	Forkhead-associated (FHA) domain-containing protein
2	Early-Mid	Potri.007G049300	AT4G37280	F	MRG1	MRG family protein
2	Early-Mid	Potri.007G095300	AT2G22370	F	MED18	MEDIATOR 18
2	Early-Mid	Potri.007G109900	AT5G09790	CC/R	ATXR5,SDG15	ARABIDOPSIS TRITHORAX-RELATED PROTEIN 5
2	Early-Mid	Potri.007G126300	AT2G31600	other		NA
2	Early-Mid	Potri.008G095100	AT1G26470	other	SNS1	SNRK2-SUBSTRATE 1
2	Early-Mid	Potri.008G155000	AT3G22590	F	CDC73,PHP	PLANT HOMOLOGOUS TO PARAFIBROMIN
2	Early-Mid	Potri.008G222700	AT5G49020	F	ATPRMT4A,PRMT4A	protein arginine methyltransferase 4A
2	Early-Mid	Potri.009G020500	AT1G08460	other	ATHDA8,HDA08,HDA8	histone deacetylase 8
2	Early-Mid	Potri.009G074400	AT5G58575	other	SGF11	NA
2	Early-Mid	Potri.009G090400	AT4G33890	other		NA
2	Early-Mid	Potri.009G090500	AT4G33890	other		NA
2	Early-Mid	Potri.009G160600	AT5G22330	other	ATTIP49A,RIN1	P-loop containing nucleoside triphosphate hydrolases superfamily protein
2	Early-Mid	Potri.010G149300	AT1G09320	5mC	AGDP1	agenet domain-containing protein
2	Early-Mid	Potri.010G227200	AT3G10390	F	FLD	Flavin containing amine oxidoreductase family protein, lowering locus D
2	Early-Mid	Potri.011G127600	AT3G13682	F	LDL2	LSD1-like2
2	Early-Mid	Potri.012G041400	AT1G18335	other		Acyl-CoA N-acyltransferases (NAT) superfamily protein
2	Early-Mid	Potri.012G060400	AT3G18520	other	ATHDA15,HDA15	histone deacetylase 15
2	Early-Mid	Potri.012G061300	AT1G18450	other	ARP4,ATARP4	actin-related protein 4
2	Early-Mid	Potri.013G024900	AT1G54840	5mC	IDM2	atypical HSP20-like chaperones superfamily protein
2	Early-Mid	Potri.013G068200	AT5G56740	other	HAC07,HAC7,HAG02,HAG2	histone acetyltransferase of the GNAT family 2
2	Early-Mid	Potri.013G152600	AT5G37055	F	ATSWC6,SEF	HIT-type Zinc finger family protein, ATSWC6, SEF, SERRATED LEAVES AND EARLY FLOWERING
2	Early-Mid	Potri.014G000600	AT1G79020	other		Enhancer of polycomb-like transcription factor protein
2	Early-Mid	Potri.014G010300	AT3G20020	other	ATPRMT6,PRMT6	protein arginine methyltransferase 6
2	Early-Mid	Potri.014G022400	AT4G37280	F	MRG1	MRG family protein
2	Early-Mid	Potri.014G117400	AT2G47210	F	SWC4	myb-like transcription factor family protein, ATSWC4, SWC4, SWR1 COMPLEX 4
2	Early-Mid	Potri.014G146300	AT1G05830	other	ATX2,SDG30	trithorax-like protein 2
2	Early-Mid	Potri.014G192500	AT5G43990	other	SDG18,SUVR2	SET-domain containing protein lysine methyltransferase family protein
2	Early-Mid	Potri.015G012800	AT4G00990	F	JMJ27	Transcription factor jumonji (jmjC) domain-containing protein
2	Early-Mid	Potri.015G053100	AT1G18450	other	ARP4,ATARP4	actin-related protein 4
2	Early-Mid	Potri.016G025300	AT1G73100	other	SDG19,SUVH3	SU(VAR)3-9 homolog 3
2	Early-Mid	Potri.016G085500	AT3G09670	F	PDP2	Tudor/PWWP/MBT superfamily protein, PWWP DOMAIN PROTEIN 2
2	Early-Mid	Potri.017G035200	AT2G31600	other		INO80 complex subunit D-like protein
2	Early-Mid	Potri.018G005700	AT2G24530	other		transcriptional regulator of RNA polII, SAGA, subunit
2	Early-Mid	Potri.018G023000	AT2G31650	F	ATX1,SDG27	homologue of trithorax
2	Early-Mid	Potri.018G036500	AT5G11470	5mC	IBM2	RNA-binding protein, bromo-adjacent homology (BAH) domain-containing protein, ANTI-SILENCING 1, ASI1, IBM2, INCREASE IN BONSAI METHYLATION 2, SG1, SHOOT GROWTH 1
2	Early-Mid	Potri.018G142300	AT2G19260	other		RING/FYVE/PHD zinc finger superfamily protein
2	Early-Mid	Potri.T016300	AT3G24440	F	VIL1,VRN5	Fibronectin type III domain-containing protein
2	Early-Mid	Potri.T160600	AT2G31600	other		INO80 complex subunit D-like protein
3	Mid-Late	Potri.001G008800	AT1G55250	F	HUB2	histone mono-ubiquitination 2, E3 ortholog
3	Mid-Late	Potri.001G144000	AT2G35320	other	ATEYA,EYA	EYES ABSENT homolog
3	Mid-Late	Potri.001G169900	AT1G17440	other	EER4,TAF12B	Transcription initiation factor TFIID subunit A / 12b, CKH1, CYTOKININ-HYPERSENSITIVE 1
3	Mid-Late	Potri.001G213900	AT5G22010	CC/R	AtRFC1,RFC1	replication factor C1
3	Mid-Late	Potri.001G264800	AT3G08020	other	/	PHD finger family protein
3	Mid-Late	Potri.001G330400	AT3G27100	other	ENY2	NA
3	Mid-Late	Potri.001G345900	AT5G14530	F	APRF1	Transducin/WD40 repeat-like superfamily protein, ANTHESIS PROMOTING FACTOR 1, APRF1, S2LA, SWD2-LIKE-A
3	Mid-Late	Potri.001G368100	AT5G55760	other	SRT1	sirtuin 1
3	Mid-Late	Potri.002G001000	AT5G42400	F	ATXR7,SDG25	SET domain protein 25
3	Mid-Late	Potri.002G028300	AT3G54350	other	emb1967	Forkhead-associated (FHA) domain-containing protein
3	Mid-Late	Potri.002G079100	AT1G77300	F	ASHH2, CCR1,EFS,SDG8	ASH1 HOMOLOG 2, ASHH2, CAROTENOID CHLOROPLAST REGULATORY1, CCR1, EARLY FLOWERING IN SHORT DAYS, EFS, LAZ2, LAZARUS 2, SDG8, SET DOMAIN GROUP 8
3	Mid-Late	Potri.002G082600	AT1G77540	other	/	Acyl-CoA N-acyltransferases (NAT) superfamily protein
3	Mid-Late	Potri.002G141300	AT2G44950	F	HUB1,RDO4	histone mono-ubiquitination 1
3	Mid-Late	Potri.002G161100	AT2G46040	organ	ARID1	ARID/BRIGHT DNA-binding domain;ELM2 domain protein
3	Mid-Late	Potri.002G170600	AT3G61740	organ	ATX3,SDG14	SET domain protein 14
3	Mid-Late	Potri.002G176000	AT1G60170	other	emb1220, PRP31	pre-mRNA processing ribonucleoprotein binding region-containing protein
3	Mid-Late	Potri.002G195700	AT4G02020	F	EZA1,SDG10,SWN	SET domain-containing protein
3	Mid-Late	Potri.002G232800	AT1G05830	F	ATX2,SDG30	trithorax-like protein 2
3	Mid-Late	Potri.002G237900	AT5G13960	5mC	KYP,SDG33,SUVH4	SU(VAR)3-9 homolog 4
3	Mid-Late	Potri.002G238000	AT5G13960	5mC	KYP,SDG33,SUVH4	SU(VAR)3-9 homolog 4
3	Mid-Late	Potri.002G243400	AT3G24870	F	ATEAF1B	Helicase/SANT-associated, DNA binding protein
3	Mid-Late	Potri.003G064100	AT1G17440	other	EER4,TAF12B	Transcription initiation factor TFIID subunit A / 12b, CKH1, CYTOKININ-HYPERSENSITIVE 1
3	Mid-Late	Potri.003G126600	AT1G63490	other	JMJ17	transcription factor jumonji (jmjC) domain-containing protein
3	Mid-Late	Potri.004G104200	AT1G79000	F	ATHAC1,ATHPCAT2,HAC1,PCAT2	histone acetyltransferase of the CBP family 1
3	Mid-Late	Potri.004G130600	AT5G40340	F	PDP3	Tudor/PWWP/MBT superfamily protein
3	Mid-Late	Potri.004G135800	AT5G08450	F	HDC1	HDC1, HISTONE DEACETYLATION COMPLEX 1, RXT3-LIKE
3	Mid-Late	Potri.004G136100	AT5G08450	F	HDC1	HDC1, HISTONE DEACETYLATION COMPLEX 1, RXT3-LIKE
3	Mid-Late	Potri.004G186000	AT3G44600	other	CYP71	cyclophilin71, WD40 domain, Peptidyl-prolyl cis-trans isomerase CYP71
3	Mid-Late	Potri.005G064200	AT4G33470	other	ATHDA14,hda14	histone deacetylase 14
3	Mid-Late	Potri.005G114600	AT5G66240	organ	S2LB, SWD2-LIKE-B, UBIQUITIN LIGASE COMPLEX SUBUNIT 1, ULCS1	Transducin/WD40 repeat-like superfamily protein
3	Mid-Late	Potri.005G117900	AT3G54350	other	emb1967	Forkhead-associated (FHA) domain-containing protein
3	Mid-Late	Potri.005G129800	AT2G23740	F	SUVR5	nucleic acid binding;sequence-specific DNA binding transcription factors;zinc ion binding
3	Mid-Late	Potri.005G144400	AT5G67320	other	HOS15	WD-40 repeat family protein
3	Mid-Late	Potri.005G173100	AT2G17900	other	SDG37, ASHR1	SET domain group 37, ASH1-RELATED 1, ASHR1, SDG37, SET DOMAIN GROUP 37
3	Mid-Late	Potri.005G182100	AT1G77300	F	ASHH2,CCR1,EFS,SDG8	histone methyltransferases(H3-K4 specific);histone methyltransferases(H3-K36 specific)
3	Mid-Late	Potri.005G195400	AT1G76710	F	ASHH1,SDG26	SET domain group 26
3	Mid-Late	Potri.005G217400	AT3G54610	F	BGT,GCN5,HAC3,HAG01,HAG1,HAT1	histone acetyltransferase of the GNAT family 1
3	Mid-Late	Potri.005G227200	AT5G43990	other	SDG18,SUVR2	SET-domain containing protein lysine methyltransferase family protein
3	Mid-Late	Potri.005G230600	AT1G75380	other	ATBBD1,BBD1	bifunctional nuclease in basal defense response 1
3	Mid-Late	Potri.005G248200	AT1G62830	F	ATLSD1,ATSWP1,LDL1,LSD1,SWP1	LSD1-like 1
3	Mid-Late	Potri.005G260100	AT5G42400	F	ATXR7,SDG25	SET domain protein 25
3	Mid-Late	Potri.006G017300	AT3G07740	other	ADA2A,ATADA2A,HAC10,HXA02,HXA2	homolog of yeast ADA2 2A
3	Mid-Late	Potri.006G083500	AT3G10070	other	TAF12,TAFII58	TBP-associated factor 12
3	Mid-Late	Potri.006G143300	AT2G06210	F	ELF8,VIP6	EARLY FLOWERING 8, ELF8, VERNALIZATION INDEPENDENCE 6, VIP6
3	Mid-Late	Potri.006G240500	AT5G11530	F	EMF1	embryonic flower 1 (EMF1)
3	Mid-Late	Potri.006G244000	AT3G15605	other		nucleic acid binding
3	Mid-Late	Potri.006G246200	AT4G32620	other	EPCR1	Enhancer of polycomb-like transcription factor protein
3	Mid-Late	Potri.006G280500	AT4G31120	F	ATPRMT5,PRMT5,SKB1	SHK1 binding protein 1
3	Mid-Late	Potri.007G003400	AT1G79000	F	ATHAC1,ATHPCAT2,HAC1,PCAT2	histone acetyltransferase of the CBP family 1
3	Mid-Late	Potri.007G033000	AT2G23740	F	SUVR5	nucleic acid binding;sequence-specific DNA binding transcription factors;zinc ion binding
3	Mid-Late	Potri.007G050100	AT5G67320	other	HOS15	WD-40 repeat family protein
3	Mid-Late	Potri.007G055100	AT5G67480	other	ATBT4,BT4	BTB and TAZ domain protein 4
3	Mid-Late	Potri.007G104900	AT4G33470	other	ATHDA14,hda14	histone deacetylase 14
3	Mid-Late	Potri.007G113300	AT1G32750	organ	GTD1,HAC13,HAF01,HAF1,TAF1	HAC13 protein (HAC13)
3	Mid-Late	Potri.007G119300	AT4G15180	organ	ATXR3,SDG2	SET domain protein 2
3	Mid-Late	Potri.008G024300	AT5G04670	other	EPCR2	Enhancer of polycomb-like transcription factor protein
3	Mid-Late	Potri.008G035200	AT3G10390	F	FLD	Flavin containing amine oxidoreductase family protein
3	Mid-Late	Potri.008G041900	AT3G52250	other	PWR	Duplicated homeodomain-like superfamily protein, HDAC function as complex
3	Mid-Late	Potri.008G173100	AT4G13460	other	SDG22,SET22,SUVH9	SU(VAR)3-9 homolog 9
3	Mid-Late	Potri.008G192200	AT1G70060	other	SNL4	SIN3-like 4
3	Mid-Late	Potri.008G192700	AT5G52470	other	ATFBR1,ATFIB1,FBR1,FIB1,SKIP7	fibrillarin 1
3	Mid-Late	Potri.009G059500	AT3G08020	other		PHD finger family protein
3	Mid-Late	Potri.009G059700	AT3G08020	other		PHD finger family protein
3	Mid-Late	Potri.009G093000	AT3G19510	other	HAT3.1	Homeodomain-like protein with RING/FYVE/PHD-type zinc finger domain
3	Mid-Late	Potri.009G120700	AT2G16390	5mC	CHR35,DMS1,DRD1	SNF2 domain-containing protein / helicase domain-containing protein
3	Mid-Late	Potri.009G160100	AT2G27350	other	OTLD1	OTU-like cysteine protease family protein
3	Mid-Late	Potri.010G038700	AT1G70060	other	SNL4	SIN3-like 4
3	Mid-Late	Potri.010G159200	AT1G26470	other	SNS1	SNRK2-SUBSTRATE 1, SNS1
3	Mid-Late	Potri.010G180200	AT2G31600	other		INO80 complex subunit D-like protein
3	Mid-Late	Potri.010G220000	AT3G52250	other	PWR	Duplicated homeodomain-like superfamily protein
3	Mid-Late	Potri.010G235900	AT5G04670	other	EPCR2	Enhancer of polycomb-like transcription factor protein
3	Mid-Late	Potri.012G013900	AT4G27910	organ	ATX4,SDG16	SET domain protein 16
3	Mid-Late	Potri.012G083800	AT5G63110	F	ATHDA6,AXE1,HDA6,RPD3B,RTS1,SIL1	histone deacetylase 6
3	Mid-Late	Potri.012G092800	AT5G50320	other	AtELP3,ELO3,ELP3,HAC8,HAG3	radical SAM domain-containing protein / GCN5-related N-acetyltransferase (GNAT) family protein
3	Mid-Late	Potri.013G006900	AT1G09320	other	AGDP1	agenet domain-containing protein
3	Mid-Late	Potri.013G018700	AT5G27650	F	PDP1	Tudor/PWWP/MBT superfamily protein
3	Mid-Late	Potri.013G046700	AT1G08620	F	PKDM7D, JMJ16	Transcription factor jumonji (jmj) family protein / zinc finger (C5HC2 type) family protein
3	Mid-Late	Potri.013G079900	AT5G16800	other		Acyl-CoA N-acyltransferases (NAT) superfamily protein
3	Mid-Late	Potri.014G000500	AT1G16710	other	HAC12	histone acetyltransferase of the CBP family 12
3	Mid-Late	Potri.014G055800	AT2G44950	F	HUB1,RDO4	histone mono-ubiquitination 1
3	Mid-Late	Potri.014G120100	AT4G02020	F	EZA1,SDG10,SWN	SET domain-containing protein, SWINGER
3	Mid-Late	Potri.014G166300	AT3G07740	other	ADA2A,ATADA2A,HAC10,HXA02,HXA2	homolog of yeast ADA2 2A
3	Mid-Late	Potri.014G189900	AT3G24870	F	EAF1B	Helicase/SANT-associated, DNA binding protein
3	Mid-Late	Potri.014G193500	AT2G20330	other		Transducin/WD40 repeat-like superfamily protein
3	Mid-Late	Potri.015G014300	AT4G27910	organ	ATX4,SDG16	SET domain protein 16
3	Mid-Late	Potri.015G026100	AT3G49660	other		Transducin/WD40 repeat-like superfamily protein
3	Mid-Late	Potri.015G080400	AT5G63080	other	JMJ20	2-oxoglutarate (2OG) and Fe(II)-dependent oxygenase superfamily protein
3	Mid-Late	Potri.015G090500	AT5G50320	other	AtELP3,ELO3,ELP3,HAC8,HAG3	radical SAM domain-containing protein / GCN5-related N-acetyltransferase (GNAT) family protein
3	Mid-Late	Potri.017G009700	AT1G05690	organ	BT3	BTB and TAZ domain protein 3
3	Mid-Late	Potri.017G041100	AT4G15180	organ	ATXR3,SDG2	SET domain protein 2
3	Mid-Late	Potri.017G047600	AT1G32750	organ	TAF1, GTD1,HAC13,HAF01,HAF1,TAF1	HAC13 protein (HAC13)
3	Mid-Late	Potri.017G069200	AT3G27100	other	ENY2	NA
3	Mid-Late	Potri.017G072600	AT3G01460	F	ATMBD9,MBD9	methyl-CPG-binding domain 9
3	Mid-Late	Potri.018G034900	AT4G32620	other	EPCR1	Enhancer of polycomb-like transcription factor protein
3	Mid-Late	Potri.018G039500	AT5G11530	F	EMF1	embryonic flower 1 (EMF1)
3	Mid-Late	Potri.019G018700	AT1G08620	F	PKDM7D, JMJ16	Transcription factor jumonji (jmj) family protein / zinc finger (C5HC2 type) family protein
3	Mid-Late	Potri.019G050700	AT5G16800	other		Acyl-CoA N-acyltransferases (NAT) superfamily protein
3	Mid-Late	Potri.019G087900	AT5G04940	other	SUVH1	SU(VAR)3-9 homolog 1
3	Mid-Late	Potri.T015700	AT5G08450	F	HDC1, RXT3-LIKE	HDC1, HISTONE DEACETYLATION COMPLEX 1, RXT3-LIKE
3	Mid-Late	Potri.T044400	AT5G08450	F	HDC1, RXT3-LIKE	HDC1, HISTONE DEACETYLATION COMPLEX 1, RXT3-LIKE
3	Mid-Late	Potri.T044700	AT5G08450	F	HDC1, RXT3-LIKE	HDC1, HISTONE DEACETYLATION COMPLEX 1, RXT3-LIKE
4	Late	Potri.001G417300	AT3G20740	F	FIE,FIE1,FIS3	Transducin/WD40 repeat-like superfamily protein
4	Late	Potri.002G051900	AT4G02730	other	WDR5B	Transducin/WD40 repeat-like superfamily protein
4	Late	Potri.004G159200	AT2G16390	5mC	CHR35,DMS1,DRD1	SNF2 domain-containing protein / helicase domain-containing protein
4	Late	Potri.004G209800	AT4G38130	other	ATHD1,ATHDA19,HD1,HDA1,HDA19,RPD3A	histone deacetylase 1
4	Late	Potri.006G133000	AT3G09600	other	RVE8	Homeodomain-like superfamily protein, LCL5, LHY-CCA1-LIKE5, REVEILLE 8, RVE8
4	Late	Potri.006G281000	AT4G31120	F	ATPRMT5,PRMT5,SKB1	SHK1 binding protein 1
4	Late	Potri.007G147200	AT2G44150	F	ASHH3,SDG7	histone-lysine N-methyltransferase ASHH3
4	Late	Potri.009G138600	AT3G04380	other	SDG31,SUVR4	SET-domain containing protein lysine methyltransferase family protein
4	Late	Potri.009G170700	AT4G38130	other	ATHD1,ATHDA19,HD1,HDA1,HDA19,RPD3A	histone deacetylase 1
4	Late	Potri.013G064400	AT2G02760	F	ATUBC2,UBC2	ubiquiting-conjugating enzyme 2
4	Late	Potri.014G098400	AT3G61740	organ	ATX3,SDG14	SET domain protein 14
4	Late	Potri.015G063900	AT2G02760	F	ATUBC2,UBC2	ubiquiting-conjugating enzyme 2
4	Late	Potri.015G064000	AT2G02760	F	ATUBC2,UBC2	ubiquiting-conjugating enzyme 2
4	Late	Potri.019G039200	AT2G02760	F	ATUBC2,UBC2	ubiquiting-conjugating enzyme 2
4	Late	Potri.T061800	AT3G27100	other	ENY2	NA
5	Very Late	Potri.001G140100	AT1G19330	other	ARF2	AFR2, SAP30 FUNCTION-RELATED 2
5	Very Late	Potri.001G314400	AT3G24140	other	FMA	basic helix-loop-helix (bHLH) DNA-binding superfamily protein
5	Very Late	Potri.001G320500	AT4G13940	5mC	ATSAHH1,EMB1395,HOG1,MEE58,SAHH1	S-adenosyl-L-homocysteine hydrolase
5	Very Late	Potri.002G059400	AT2G42940	other	AHL16	Predicted AT-hook DNA-binding family protein
5	Very Late	Potri.005G054600	AT1G72030	other		Acyl-CoA N-acyltransferases (NAT) superfamily protein
5	Very Late	Potri.009G010500	AT1G19330	other	ARF2	AFR2, SAP30 FUNCTION-RELATED 2
5	Very Late	Potri.015G111900	AT2G35160	5mC	SGD9,SUVH5	SU(VAR)3-9 homolog 5
5	Very Late	Potri.016G083900	AT3G09600	other	REV8	Homeodomain-like superfamily protein
5	Very Late	Potri.017G054500	AT3G24140	other	FMA	basic helix-loop-helix (bHLH) DNA-binding superfamily protein
5	Very Late	Potri.017G059400	AT4G13940	5mC	ATSAHH1,EMB1395,HOG1,MEE58,SAHH1	S-adenosyl-L-homocysteine hydrolase
Abbreviations in column 'curated function' are as follows: CC/R: cell cycle or DNA repair, F: regulation of flowering or flower development, organ: organ development/formation.
Genes associated with goups 1-5 only are shown.

## Sheet: Table S2
Table S2. Genes with largely time-independent sex differences in gene expression (main effect of sex).
Female-biased					Male-biased
Gene.ID	FM_logFC	logCPM	FDR		Gene.ID	FM_logFC	logCPM	FDR
Potri.001G386700	8.85961	3.80353	3.9189e-47		Potri.T046300	-9.11118	5.80661	5.86792e-68
Potri.014G196200	9.09082	1.91233	1.85663e-43		Potri.002G079000	-5.94111	6.53277	4.82926e-55
Potri.003G026000	8.88357	2.03673	1.11063e-42		Potri.010G021400	-3.55759	4.94578	2.61674e-43
Potri.T135200	9.8678	2.26345	1.44641e-38		Potri.017G103300	-7.37037	4.40599	1.73053e-38
Potri.006G209900	9.53183	1.92642	4.81188e-37		Potri.001G029300	-8.52888	1.40763	3.69542e-36
Potri.017G074500	5.97828	3.94218	1.07783e-36		Potri.018G003500	-9.68322	3.10972	8.91343e-34
Potri.006G019900	6.95017	2.12279	4.35111e-33		Potri.017G097900	-7.52093	2.66658	9.13652e-34
Potri.004G187100	9.45604	1.24659	4.2421e-31		Potri.018G146600	-5.63297	1.90001	6.12645e-33
Potri.017G142900	9.30706	1.1006	4.2421e-31		Potri.014G002000	-4.53718	3.84405	2.43751e-32
Potri.006G005300	8.78141	0.58865	3.20252e-30		Potri.013G037300	-9.52072	1.33517	1.16199e-31
Potri.015G116700	8.3476	0.170979	3.07521e-28		Potri.001G436100	-5.15123	1.86474	4.14171e-29
Potri.T132600	7.82749	0.236341	1.15133e-27		Potri.001G446600	-7.01123	1.73011	1.58917e-27
Potri.016G108700	7.55238	0.41008	2.0525e-27		Potri.008G225000	-8.95774	1.42784	3.02197e-26
Potri.006G261100	6.84724	1.02261	1.28668e-26		Potri.008G172900	-4.825	3.14234	3.37497e-26
Potri.017G022500	6.88566	0.748787	6.70138e-26		Potri.005G014100	-4.8253	2.7392	3.81032e-26
Potri.016G011300	7.65487	-0.498013	2.27052e-25		Potri.004G040700	-9.38356	0.120505	1.24446e-25
Potri.008G057900	5.91223	0.532398	7.65043e-25		Potri.008G066300	-4.4896	3.0798	2.08141e-25
Potri.001G270200	9.33937	0.0753528	2.25705e-24		Potri.012G121400	-3.25528	3.33603	3.29066e-25
Potri.013G091100	8.23897	1.42964	8.46716e-24		Potri.018G001400	-8.31829	1.57489	6.541e-25
Potri.T135100	8.14343	-0.0245037	2.27723e-23		Potri.T066400	-9.59499	1.38361	8.09231e-24
Potri.T032400	6.20297	1.28619	1.00013e-22		Potri.018G001200	-7.98663	1.23493	8.46716e-24
Potri.T069800	5.95624	2.41169	1.03639e-21		Potri.018G001500	-9.66697	2.86703	1.2932e-23
Potri.T082500	4.88434	0.136411	2.91425e-21		Potri.014G010700	-3.66638	4.05478	3.9209e-23
Potri.003G013000	4.68092	3.09436	5.96293e-21		Potri.003G015700	-4.98954	1.56186	4.65978e-23
Potri.014G005400	3.72371	3.19195	7.66646e-21		Potri.016G143600	-7.19378	3.88398	1.18052e-22
Potri.T043000	7.99735	-1.17047	1.01476e-20		Potri.T044500	-6.81465	-0.641283	2.4622e-22
Potri.013G038200	6.03201	-0.712246	1.51282e-20		Potri.T067100	-9.17446	1.57829	4.6298e-22
Potri.015G000200	6.56963	0.627486	2.31901e-20		Potri.001G029000	-7.82594	-1.31552	1.15272e-21
Potri.013G134800	8.26417	1.91978	7.39178e-20		Potri.001G258200	-9.66577	0.390546	2.69749e-21
Potri.011G160800	3.70783	3.93623	4.08517e-19		Potri.005G182200	-3.40226	5.17538	6.76365e-21
Potri.005G011900	3.58286	1.50359	1.93008e-18		Potri.007G039500	-6.01476	3.18233	8.0793e-20
Potri.017G128000	3.04634	3.22363	3.05689e-18		Potri.T029900	-9.14706	-0.103074	1.17349e-19
Potri.018G138100	5.27683	4.08953	5.48507e-18		Potri.T049400	-6.72967	1.41962	2.42072e-19
Potri.014G011700	4.98706	-0.028327	5.91143e-18		Potri.013G011500	-4.90299	2.80429	2.6055e-19
Potri.007G055200	8.80015	-0.434556	7.82403e-18		Potri.T136000	-3.84103	2.28382	2.67727e-19
Potri.T104700	8.65088	-0.573416	8.1111e-18		Potri.001G171400	-6.03217	0.423148	5.82066e-19
Potri.010G081900	7.95164	-1.2111	1.3902e-17		Potri.001G319200	-5.66748	1.22097	1.19562e-18
Potri.012G026100	8.17016	0.00688577	1.64255e-17		Potri.018G079100	-3.66084	3.395	1.7576e-18
Potri.008G150600	8.50606	0.321602	2.52363e-17		Potri.017G144500	-3.18349	5.58016	1.7796e-18
Potri.001G447600	7.41	-0.707846	3.21991e-17		Potri.003G179400	-5.57148	-0.446308	2.01693e-18
Potri.T007900	4.83398	-0.586044	4.21443e-17		Potri.013G087800	-6.26623	-0.205572	2.09727e-18
Potri.003G029000	4.17797	1.27132	5.17125e-17		Potri.018G003300	-3.9127	1.39799	5.69156e-18
Potri.005G012300	5.16696	1.16605	6.68183e-17		Potri.008G008500	-5.05237	2.2987	9.9342e-18
Potri.017G020600	6.6558	-0.862391	9.41132e-17		Potri.T047700	-7.16763	-0.329245	1.20683e-17
Potri.004G122600	5.27815	0.841127	9.41132e-17		Potri.018G112700	-8.3082	-0.88438	1.33271e-17
Potri.001G162700	3.03608	5.29562	1.05949e-16		Potri.001G355900	-5.12219	-0.200516	2.69786e-17
Potri.001G429000	8.68948	-0.535956	1.39321e-16		Potri.T066900	-3.69396	3.40622	4.39734e-17
Potri.006G191300	7.64351	-0.480842	2.01118e-16		Potri.017G105400	-4.17019	2.6476	5.55314e-17
Potri.001G386500	6.04541	1.04555	2.3092e-16		Potri.019G038600	-3.48437	4.19802	7.91668e-17
Potri.001G194600	8.02093	-1.15017	2.31663e-16		Potri.001G424100	-6.81346	-1.20352	9.41132e-17
Potri.001G311400	6.74386	-1.3243	2.64414e-16		Potri.009G099700	-7.40935	-0.702632	1.16398e-16
Potri.001G101500	5.55482	0.158888	4.42471e-16		Potri.008G019200	-4.03548	2.05854	1.6776e-16
Potri.017G020500	6.03701	-1.38119	7.4269e-16		Potri.T047600	-6.479	-1.49925	2.57487e-16
Potri.005G009600	8.40946	-0.798343	1.38736e-15		Potri.018G136200	-5.50951	-0.0706372	2.82421e-16
Potri.019G079200	7.51497	-1.59243	6.00494e-15		Potri.004G000700	-6.14149	1.50961	2.93031e-16
Potri.016G025900	7.05917	0.515651	6.17811e-15		Potri.T138600	-4.07236	2.42663	3.79313e-16
Potri.014G062700	6.85429	-2.1378	7.15404e-15		Potri.005G031500	-5.22564	-1.11799	4.39968e-16
Potri.015G119200	7.54123	-1.57085	7.37671e-15		Potri.015G112400	-9.40138	0.137891	4.39968e-16
Potri.T027700	3.25184	3.95202	9.10509e-15		Potri.018G001300	-7.5186	-0.583665	7.03072e-16
Potri.009G154600	5.80117	-0.636678	9.47237e-15		Potri.017G032500	-7.17225	-1.87147	1.1499e-15
Potri.017G140300	4.5384	-0.0556021	1.222e-14		Potri.011G013700	-5.11304	0.188953	1.20327e-15
Potri.014G120000	9.18663	-0.0675941	1.81445e-14		Potri.011G013400	-5.97136	-1.03962	1.30967e-15
Potri.001G087000	7.6796	-0.455464	1.87465e-14		Potri.008G008600	-5.16328	1.97952	1.86091e-15
Potri.003G013900	5.62726	-0.160614	2.064e-14		Potri.017G105600	-3.56603	1.84339	2.12714e-15
Potri.005G133200	7.67752	-0.465447	2.64681e-14		Potri.002G212200	-8.94229	-0.29588	2.57213e-15
Potri.013G041500	6.9404	-1.15681	3.84577e-14		Potri.005G070200	-4.14747	2.30424	2.81617e-15
Potri.014G008900	6.9011	-1.17158	5.65115e-14		Potri.015G018600	-8.70862	-0.51452	5.03922e-15
Potri.T051400	4.60734	0.417167	5.69079e-14		Potri.006G209700	-2.18764	5.44618	5.70655e-15
Potri.004G008700	4.11571	0.513213	8.71453e-14		Potri.011G015400	-4.73577	0.141118	6.31597e-15
Potri.013G097300	3.433	1.25709	9.60125e-14		Potri.010G154600	-7.84925	-1.29532	8.69676e-15
Potri.019G095400	3.24999	1.45616	1.13004e-13		Potri.002G219800	-4.70849	-1.35876	9.47237e-15
Potri.001G360500	6.35165	-0.197631	1.41676e-13		Potri.004G170300	-3.04458	2.94708	1.12338e-14
Potri.018G138200	2.36176	6.68245	2.21197e-13		Potri.T050100	-8.12678	-1.04608	1.16854e-14
Potri.017G095900	4.48549	1.12541	2.49922e-13		Potri.013G036800	-4.905	-1.23199	1.79463e-14
Potri.017G143600	4.86487	-0.471241	2.96581e-13		Potri.011G015300	-7.31579	-1.75348	2.00848e-14
Potri.018G137900	5.88772	-1.14406	3.14946e-13		Potri.006G079800	-6.52097	3.17852	2.24552e-14
Potri.001G432200	7.076	-1.03109	3.58723e-13		Potri.019G045200	-6.81975	-2.15599	7.76945e-14
Potri.003G152400	4.57941	0.979271	3.84255e-13		Potri.001G341700	-6.39343	1.05534	8.11265e-14
Potri.T078200	2.68346	3.72294	5.49014e-13		Potri.019G132200	-7.25019	-0.802271	9.60125e-14
Potri.012G009800	5.0881	0.763213	6.22292e-13		Potri.008G030900	-5.33474	-1.56411	1.31843e-13
Potri.016G095100	2.48476	4.9547	8.839e-13		Potri.002G262100	-6.2161	-0.768838	1.31843e-13
Potri.T026500	3.99685	0.524807	1.47014e-12		Potri.018G076900	-2.62194	2.20905	1.4465e-13
Potri.T003800	3.97411	-0.696016	1.72945e-12		Potri.007G141700	-4.83208	-0.755491	1.45658e-13
Potri.012G009600	5.54238	-1.43805	1.91115e-12		Potri.001G171300	-4.65046	1.56079	1.51391e-13
Potri.011G096200	7.07276	-1.0346	2.86323e-12		Potri.019G004800	-8.22319	0.113192	1.69207e-13
Potri.001G232400	3.14668	0.483369	3.02048e-12		Potri.004G016400	-6.88695	1.98587	2.092e-13
Potri.003G045400	7.98946	-1.17505	7.06998e-12		Potri.003G157200	-7.49279	-1.60413	2.28117e-13
Potri.014G020400	5.35311	1.85367	8.28471e-12		Potri.003G024400	-6.84725	-1.16832	4.58124e-13
Potri.T139400	6.20819	-1.23874	8.44112e-12		Potri.005G030700	-6.76062	-1.28725	4.73114e-13
Potri.004G169900	4.82241	-1.74749	1.0715e-11		Potri.012G135700	-7.62351	-0.486174	6.86674e-13
Potri.017G140200	3.83388	-0.382265	1.11938e-11		Potri.004G004300	-6.99977	-2.0126	1.01372e-12
Potri.T026700	4.21932	0.318336	1.13875e-11		Potri.T036600	-6.49545	-1.47893	1.20956e-12
Potri.003G199400	3.61926	2.4314	1.31891e-11		Potri.019G111200	-7.01669	0.732529	1.73329e-12
Potri.T142200	5.58548	2.17184	1.80777e-11		Potri.017G143400	-3.94496	0.64989	1.81981e-12
Potri.015G103000	5.39333	2.25501	2.57075e-11		Potri.006G176400	-4.45932	0.441657	1.81981e-12
Potri.T045000	3.35062	2.24636	2.79759e-11		Potri.006G277900	-7.57492	3.52729	2.5943e-12
Potri.018G138000	2.89305	3.29979	2.80899e-11		Potri.006G274300	-6.25749	-1.68322	2.72594e-12
Potri.001G386100	5.1351	-1.5137	2.83014e-11		Potri.006G091700	-5.40397	-1.4757	3.02273e-12
Potri.T089300	2.38704	2.56107	3.06292e-11		Potri.017G131700	-3.95067	-1.70978	3.35594e-12
Potri.T139300	3.16255	3.96966	3.2812e-11		Potri.T048300	-3.66011	0.529313	4.8453e-12
Potri.005G007800	5.94755	-1.08915	4.7901e-11		Potri.014G088300	-7.08317	-0.357887	5.36937e-12
Potri.003G208300	2.67308	1.05756	6.02753e-11		Potri.011G012600	-7.80227	-1.3329	5.40554e-12
Potri.015G042200	3.93343	0.894963	6.91669e-11		Potri.002G074900	-3.166	6.63145	7.28284e-12
Potri.001G432100	6.17136	-1.81406	7.32697e-11		Potri.T171500	-5.01585	-1.16802	8.91508e-12
Potri.005G139000	4.19134	-0.378753	7.60534e-11		Potri.004G000800	-5.49457	1.24428	1.10137e-11
Potri.004G008000	5.55764	-1.10983	1.25614e-10		Potri.001G434000	-4.53913	4.85624	1.17895e-11
Potri.017G023100	6.43671	-2.45753	1.30089e-10		Potri.011G012500	-5.77183	-2.07797	1.18842e-11
Potri.T078100	3.28507	1.03581	1.38728e-10		Potri.011G011600	-5.20694	-1.66885	1.25663e-11
Potri.001G427200	7.0978	-1.93725	1.64262e-10		Potri.T015300	-5.35431	-1.27027	1.2788e-11
Potri.017G143800	5.33942	-2.45321	1.69889e-10		Potri.019G123700	-7.72252	0.187072	1.28565e-11
Potri.008G045100	4.63351	2.96816	3.27897e-10		Potri.T051000	-4.3773	2.56116	1.31523e-11
Potri.017G064200	3.89021	-1.5426	3.88427e-10		Potri.T084500	-7.69015	-1.43451	1.3246e-11
Potri.003G028600	4.44754	-2.05417	4.77002e-10		Potri.013G098200	-5.0416	-0.689242	2.06447e-11
Potri.016G026500	4.63143	0.727973	7.10167e-10		Potri.T046100	-2.50711	3.21292	2.25926e-11
Potri.001G076400	1.84136	4.87365	8.68792e-10		Potri.003G213600	-3.41306	2.69417	2.39602e-11
Potri.014G197200	3.61587	-1.8793	9.72583e-10		Potri.T103200	-3.06237	0.612845	2.57075e-11
Potri.005G145400	2.28871	4.03674	1.11238e-09		Potri.T048400	-7.51548	-1.58124	3.06292e-11
Potri.T031800	6.79411	-2.18745	1.13834e-09		Potri.T038600	-5.60111	-2.24004	3.19507e-11
Potri.T025700	3.39362	0.504541	1.33305e-09		Potri.016G056000	-5.24174	0.559576	4.81539e-11
Potri.007G102300	7.98263	3.60467	1.4093e-09		Potri.009G021400	-7.67421	5.14737	5.0745e-11
Potri.005G048200	4.00915	2.7895	1.5366e-09		Potri.T171600	-3.01013	0.430224	6.98654e-11
Potri.T013300	2.52271	5.69444	2.44196e-09		Potri.015G145300	-4.60967	4.02051	7.85293e-11
Potri.003G201800	2.90161	3.34355	2.44196e-09		Potri.007G080300	-4.74287	-1.7461	1.0071e-10
Potri.019G000800	4.46104	0.556466	3.05367e-09		Potri.017G048700	-4.59949	2.69526	1.06147e-10
Potri.017G020800	5.33924	-1.9587	3.22633e-09		Potri.005G169200	-6.27514	-1.66482	1.08899e-10
Potri.016G035100	4.10457	-1.01032	3.46797e-09		Potri.006G048700	-6.225	0.919325	1.08899e-10
Potri.016G016900	3.25939	1.23147	4.87418e-09		Potri.008G008400	-2.96955	1.77503	1.11519e-10
Potri.T026600	3.9733	-1.7382	5.30806e-09		Potri.006G030700	-2.945	-0.160728	1.11519e-10
Potri.T042900	2.82702	-0.743898	5.85233e-09		Potri.018G116400	-3.14039	-1.39679	1.25614e-10
Potri.T100800	4.1525	-0.194729	6.2297e-09		Potri.017G103800	-3.82664	1.60647	1.30891e-10
Potri.012G051800	5.09322	-1.52071	7.28629e-09		Potri.T024500	-5.74893	-2.09565	1.41978e-10
Potri.019G129300	4.04524	1.15619	8.24353e-09		Potri.011G041000	-3.19551	-0.91215	2.12772e-10
Potri.010G108900	5.26172	-2.50823	8.91265e-09		Potri.019G038100	-2.94302	0.745592	3.8787e-10
Potri.003G199100	3.385	2.09302	1.10697e-08		Potri.001G305600	-4.19057	0.551095	5.22322e-10
Potri.005G059200	6.14193	-0.129619	1.19839e-08		Potri.014G121700	-5.03295	-1.82925	6.32645e-10
Potri.014G002500	4.22174	-0.538381	1.22382e-08		Potri.003G036700	-4.3337	1.06013	6.6581e-10
Potri.001G385200	3.33787	2.89098	1.23446e-08		Potri.T015400	-5.43002	-1.84194	6.75122e-10
Potri.006G007900	4.52231	1.88186	1.24096e-08		Potri.014G009300	-3.11631	2.31226	7.22444e-10
Potri.003G013300	3.14052	1.84232	1.26325e-08		Potri.008G023400	-6.212	1.28428	7.28398e-10
Potri.001G291400	6.48998	-2.42147	1.50131e-08		Potri.014G048700	-5.06524	1.81979	1.08627e-09
Potri.001G076300	2.62778	2.41284	1.51844e-08		Potri.016G058700	-6.28884	-1.67178	1.17216e-09
Potri.005G004100	2.24711	1.59644	1.81208e-08		Potri.019G051700	-1.76503	3.30407	1.40476e-09
Potri.008G097800	4.32563	2.93715	1.89904e-08		Potri.001G145300	-2.27358	5.38853	1.4093e-09
Potri.019G114400	5.66044	-2.22645	2.12848e-08		Potri.001G409000	-7.77834	2.42226	1.41287e-09
Potri.007G129000	4.46449	0.724152	2.17408e-08		Potri.017G105300	-4.717	1.82915	1.50465e-09
Potri.015G102500	5.11087	-1.82528	2.30264e-08		Potri.002G096000	-6.4916	-0.562873	1.50569e-09
Potri.015G001600	7.05288	-1.98377	2.72102e-08		Potri.T181200	-6.09712	-2.68683	1.97596e-09
Potri.014G158100	7.23159	-1.83809	2.73541e-08		Potri.018G111600	-5.18984	2.30687	2.02301e-09
Potri.001G385300	3.05614	2.92713	2.73541e-08		Potri.001G434200	-8.02074	-1.13754	2.43945e-09
Potri.T110600	3.33415	0.63545	2.85264e-08		Potri.014G144200	-6.15936	-2.6452	2.64723e-09
Potri.017G144300	5.15773	-2.08863	3.08235e-08		Potri.001G048300	-7.02878	2.55735	3.38613e-09
Potri.T164200	2.8069	0.479548	3.83945e-08		Potri.013G091600	-2.76955	1.25591	3.49639e-09
Potri.T041200	3.64244	-0.490692	4.03611e-08		Potri.018G134200	-7.84163	-1.30205	4.05868e-09
Potri.003G200300	4.16681	-1.11509	4.72151e-08		Potri.T130700	-3.24965	1.013	4.42813e-09
Potri.012G045900	2.30679	3.34979	4.83089e-08		Potri.007G122200	-5.54727	-1.77173	4.84804e-09
Potri.T065200	5.00347	1.60704	4.86381e-08		Potri.011G024200	-3.07382	0.521299	4.95469e-09
Potri.007G102200	5.83339	2.77779	6.10648e-08		Potri.001G414900	-7.41558	1.53699	7.21292e-09
Potri.014G012900	5.06596	-0.949973	7.41972e-08		Potri.016G086500	-4.834	1.96763	7.31857e-09
Potri.019G077200	7.39124	4.50764	1.00644e-07		Potri.T047900	-3.73675	-0.281052	8.24353e-09
Potri.011G099400	3.34719	-1.57434	1.03037e-07		Potri.T165300	-6.06659	-1.85234	8.35592e-09
Potri.012G116500	5.08289	-2.64686	1.16686e-07		Potri.005G011800	-2.2713	2.6763	9.34532e-09
Potri.017G115900	4.45968	2.24119	1.25433e-07		Potri.008G104100	-2.27966	0.283544	9.62365e-09
Potri.005G009000	2.66668	0.123442	1.26712e-07		Potri.016G135700	-4.49278	-0.373243	1.01419e-08
Potri.019G021600	6.15948	-0.856777	1.39358e-07		Potri.001G421800	-5.67279	0.455877	1.06607e-08
Potri.010G109000	4.2548	-2.19037	1.54254e-07		Potri.001G443700	-5.80399	-2.04522	1.13468e-08
Potri.010G079500	3.51307	3.41526	1.60679e-07		Potri.T040200	-4.14718	-2.01793	1.27354e-08
Potri.003G211300	5.7713	-0.13913	1.83005e-07		Potri.015G018100	-4.06383	-0.722403	1.30775e-08
Potri.010G237300	3.32547	2.09069	1.83005e-07		Potri.009G113900	-10.0344	0.746505	1.39576e-08
Potri.T097800	5.67546	-1.71145	1.83005e-07		Potri.016G120500	-3.48341	-0.896732	1.63689e-08
Potri.003G150100	4.99874	-0.289715	1.97234e-07		Potri.019G094900	-7.12892	-0.9009	1.85306e-08
Potri.002G040800	2.71284	-0.478259	2.01787e-07		Potri.004G183700	-5.54963	1.66402	1.87517e-08
Potri.003G013800	4.15691	-0.894789	2.08434e-07		Potri.001G078300	-3.59583	-0.357505	1.89783e-08
Potri.T121300	5.39104	-1.02502	2.10138e-07		Potri.001G415200	-3.00864	3.41146	2.13638e-08
Potri.001G442000	6.18558	-2.63696	2.40724e-07		Potri.006G269900	-3.51954	-0.518135	2.15056e-08
Potri.001G420600	4.99208	-2.69314	2.53389e-07		Potri.001G285200	-4.58205	-2.14398	2.2321e-08
Potri.012G116000	3.33323	0.939751	2.55286e-07		Potri.006G058800	-4.86048	5.32105	2.295e-08
Potri.011G137600	5.4211	-3.12512	2.82814e-07		Potri.001G059600	-3.36988	-1.1708	2.43417e-08
Potri.004G232300	2.98995	3.92585	2.85606e-07		Potri.T049300	-6.16657	-2.64025	2.57542e-08
Potri.008G187500	6.94786	-0.593647	3.57914e-07		Potri.006G234200	-5.84794	3.17085	2.7489e-08
Potri.001G414000	3.22689	3.65039	3.68991e-07		Potri.019G106400	-6.21936	-2.60242	3.01865e-08
Potri.019G062400	2.85261	-0.962776	3.97088e-07		Potri.008G043200	-1.88967	4.02788	3.13922e-08
Potri.T008100	4.21682	2.15849	4.2025e-07		Potri.014G048900	-4.89096	-0.709627	3.23624e-08
Potri.004G010600	7.59445	-1.52035	4.38305e-07		Potri.003G175700	-6.05251	-0.0817828	3.2436e-08
Potri.011G054600	2.88498	1.75278	4.4067e-07		Potri.004G025000	-1.89902	3.30856	3.74565e-08
Potri.012G026200	2.21723	3.94845	4.9373e-07		Potri.019G005200	-6.23549	2.07483	3.9522e-08
Potri.T161800	5.28575	-2.48528	5.17358e-07		Potri.017G047300	-5.5238	-3.05572	4.08856e-08
Potri.017G080000	2.80371	-0.122534	5.17864e-07		Potri.018G001700	-5.88369	5.99875	4.49451e-08
Potri.T070100	4.9724	0.702124	6.32594e-07		Potri.013G036700	-3.64016	-0.898548	6.04291e-08
Potri.019G096100	2.17159	1.99842	6.74207e-07		Potri.018G120000	-5.72638	-2.13065	6.80602e-08
Potri.012G029800	3.10799	-2.13993	6.88644e-07		Potri.003G136400	-4.29787	-0.785405	6.96898e-08
Potri.017G058000	6.20694	-0.497681	6.99285e-07		Potri.004G135400	-4.71908	-0.0230587	7.06761e-08
Potri.006G191200	3.70249	-1.67621	7.61938e-07		Potri.004G096800	-5.67054	-2.16976	7.26149e-08
Potri.019G059400	1.34096	4.49046	7.62174e-07		Potri.017G035300	-3.01577	-0.530756	7.42018e-08
Potri.014G196100	5.61652	-3.01272	7.66153e-07		Potri.005G118000	-3.44573	5.21392	7.78355e-08
Potri.001G221200	9.19481	4.19717	8.22544e-07		Potri.T012400	-7.40578	1.86096	9.84794e-08
Potri.006G273600	2.43266	1.30678	8.88857e-07		Potri.019G094600	-5.98813	-1.9216	1.00772e-07
Potri.001G269000	2.31315	1.86174	8.95766e-07		Potri.004G166200	-5.17189	0.67505	1.03121e-07
Potri.017G050400	2.71812	0.0209503	9.46958e-07		Potri.017G155100	-6.24337	-0.520804	1.17676e-07
Potri.015G085200	3.47211	0.72244	9.62896e-07		Potri.002G262400	-3.16713	-0.793648	1.31579e-07
Potri.017G103100	2.26389	0.971	9.62896e-07		Potri.012G041600	-2.08509	3.12653	1.33996e-07
Potri.005G136300	4.08033	1.44353	1.01416e-06		Potri.013G020000	-4.51313	2.8046	1.39832e-07
Potri.T069700	1.74483	2.54659	1.05861e-06		Potri.T069200	-3.28192	-0.31083	1.83005e-07
Potri.016G131200	5.65878	-2.98726	1.07761e-06		Potri.007G126200	-4.95741	-2.19691	1.91211e-07
Potri.010G089500	3.20848	2.78208	1.28347e-06		Potri.001G425800	-2.8443	-0.608121	1.91581e-07
Potri.017G044300	4.49993	-0.376211	1.31385e-06		Potri.018G031600	-4.75924	0.780498	1.99412e-07
Potri.001G430000	1.62409	2.69974	1.35754e-06		Potri.016G059200	-6.44811	-2.43153	2.30689e-07
Potri.008G107500	1.79142	2.61448	1.35952e-06		Potri.011G014500	-5.49843	-3.07391	2.56209e-07
Potri.003G028200	2.23825	2.12686	1.46579e-06		Potri.015G059300	-5.13497	-2.11931	3.70397e-07
Potri.004G112100	3.9953	-2.40396	1.56575e-06		Potri.016G120300	-2.78057	-1.04846	3.84673e-07
Potri.T053000	2.42925	0.590913	1.56777e-06		Potri.006G062400	-5.32225	-1.31048	3.96878e-07
Potri.017G041500	5.40537	2.51455	1.64279e-06		Potri.004G064600	-2.203	3.12082	4.58964e-07
Potri.019G098400	4.31177	-2.43396	1.68753e-06		Potri.001G369700	-3.13935	0.407392	4.6996e-07
Potri.018G080700	3.07264	1.21451	1.81716e-06		Potri.006G048300	-3.543	1.40106	4.87793e-07
Potri.015G116300	2.35678	-0.219996	1.81838e-06		Potri.018G116500	-2.30241	3.21151	5.20592e-07
Potri.005G004400	1.70049	4.02281	1.89813e-06		Potri.003G155300	-3.25491	-1.70857	5.73994e-07
Potri.005G004300	5.39897	-3.14186	1.94418e-06		Potri.003G196600	-3.95051	0.433416	6.74207e-07
Potri.002G181600	2.20288	3.54192	1.95099e-06		Potri.013G087700	-5.25082	-3.21282	8.10614e-07
Potri.015G102400	4.84255	-1.77064	1.96461e-06		Potri.001G395300	-5.69151	-2.13013	9.19306e-07
Potri.T092100	2.6777	0.623669	2.03985e-06		Potri.009G164300	-4.42606	6.0253	9.28598e-07
Potri.016G027400	4.41638	-0.28714	2.07553e-06		Potri.014G010900	-3.46912	-0.92898	9.34568e-07
Potri.006G171900	3.97799	-1.56504	2.10906e-06		Potri.001G428800	-4.74271	-0.204486	1.00653e-06
Potri.T041100	3.7759	-1.72941	2.11045e-06		Potri.006G041300	-3.68572	0.145778	1.07281e-06
Potri.008G158100	5.89808	-2.83532	2.20367e-06		Potri.006G210400	-6.38961	-1.01503	1.07281e-06
Potri.001G433500	2.95529	0.917563	2.24944e-06		Potri.014G064300	-2.88806	1.41373	1.22711e-06
Potri.014G054200	5.56907	2.37707	2.24944e-06		Potri.001G029200	-5.84439	-2.85568	1.24317e-06
Potri.001G384800	5.67575	-2.97389	2.24944e-06		Potri.001G230800	-9.03562	3.5253	1.2485e-06
Potri.018G148000	4.51828	0.241926	2.28974e-06		Potri.016G049200	-5.85736	4.3118	1.2485e-06
Potri.011G019600	4.5526	-2.21571	2.29896e-06		Potri.019G069900	-4.12438	-2.27684	1.25897e-06
Potri.012G010500	3.569	-2.49508	2.38784e-06		Potri.006G240100	-3.65143	-0.623446	1.29503e-06
Potri.013G106100	4.73005	1.38236	2.43001e-06		Potri.006G090300	-1.3609	4.39938	1.39672e-06
Potri.001G268900	5.48202	-0.947186	2.43001e-06		Potri.004G010000	-6.54998	-0.865772	1.42298e-06
Potri.009G144900	2.08241	5.01832	2.49405e-06		Potri.002G159000	-6.55827	-2.35549	1.46243e-06
Potri.005G035700	7.41508	8.20145	2.57637e-06		Potri.001G101200	-5.05086	-0.449523	1.81949e-06
Potri.001G203000	4.11704	-2.84925	2.62863e-06		Potri.001G425400	-5.82717	-2.86491	1.81949e-06
Potri.019G069500	1.90903	5.50094	2.80566e-06		Potri.016G068500	-6.32135	4.87108	1.84123e-06
Potri.007G142500	4.03274	-2.90867	2.83355e-06		Potri.001G251800	-5.9575	-2.78537	2.04124e-06
Potri.T055700	7.56422	0.0361506	3.17814e-06		Potri.010G236400	-5.35269	1.84565	2.17157e-06
Potri.005G007000	2.23217	2.68966	3.49232e-06		Potri.016G097600	-1.34293	4.56399	2.24944e-06
Potri.013G149500	1.96793	3.9143	3.68823e-06		Potri.010G140300	-3.77642	0.830836	2.48168e-06
Potri.010G067600	4.85974	1.08567	3.69675e-06		Potri.016G044300	-3.13152	-0.891617	2.61566e-06
Potri.T070300	2.38826	1.12646	3.85642e-06		Potri.012G140600	-4.10485	1.30565	2.66144e-06
Potri.007G048600	2.2864	-0.11934	3.86708e-06		Potri.008G088200	-2.49997	2.78207	2.69364e-06
Potri.003G188000	4.57513	-1.38618	3.89298e-06		Potri.011G012200	-5.95838	-2.77585	2.7669e-06
Potri.007G006800	2.75543	2.68038	4.00003e-06		Potri.007G017000	-1.88155	6.68415	2.91245e-06
Potri.014G146000	2.55618	3.63566	4.18897e-06		Potri.011G129700	-3.35409	5.08531	2.94784e-06
Potri.013G014300	3.9619	-0.209594	4.2151e-06		Potri.006G154500	-2.9129	2.38171	3.25064e-06
Potri.010G155500	2.0825	1.06451	4.29274e-06		Potri.001G258300	-2.53027	1.70928	3.59829e-06
Potri.019G129400	3.41227	0.607075	4.47153e-06		Potri.001G376100	-5.68502	-2.95666	3.71845e-06
Potri.016G027200	3.70697	-1.68574	4.49867e-06		Potri.013G037400	-3.94752	-2.61667	4.0957e-06
Potri.017G095200	5.55713	0.335798	4.51421e-06		Potri.010G174300	-7.46393	0.0264166	4.12986e-06
Potri.010G010300	4.23684	-2.78196	4.68318e-06		Potri.014G001400	-3.06463	2.63104	4.17611e-06
Potri.007G116900	5.26033	-3.22216	4.92937e-06		Potri.011G045400	-5.43659	-1.912	4.18364e-06
Potri.T014600	2.06297	0.623043	5.00676e-06		Potri.T013200	-3.34659	-0.0548594	4.19253e-06
Potri.003G027300	2.57946	-1.34867	5.53017e-06		Potri.013G074800	-2.23079	2.60722	4.47153e-06
Potri.008G021000	1.85854	4.53474	5.81553e-06		Potri.002G151700	-2.75622	5.58523	4.4808e-06
Potri.T040600	2.73866	-1.61028	5.85885e-06		Potri.003G074300	-1.86963	2.37065	4.49867e-06
Potri.002G182300	2.75116	1.51107	5.92874e-06		Potri.001G033000	-6.40024	-1.0023	4.49867e-06
Potri.001G404800	2.60956	2.51851	6.07431e-06		Potri.011G125600	-4.76474	-1.72485	4.67138e-06
Potri.017G011400	1.89358	1.28433	6.15564e-06		Potri.017G022000	-3.71406	-1.33621	4.72343e-06
Potri.018G146700	1.54488	4.16038	6.18326e-06		Potri.018G001100	-8.17854	6.11778	4.78413e-06
Potri.017G118500	7.14159	-1.90017	6.68194e-06		Potri.004G169800	-2.66538	0.576144	4.84822e-06
Potri.T032600	4.16049	0.19196	6.88329e-06		Potri.018G117100	-3.29929	-1.20084	5.00676e-06
Potri.019G133600	4.3925	0.10431	7.15708e-06		Potri.013G097800	-3.14754	-1.57869	5.45831e-06
Potri.001G063300	5.01183	-1.3377	7.69857e-06		Potri.011G015100	-3.4604	-2.16505	5.63852e-06
Potri.019G077300	1.53132	4.61807	7.89695e-06		Potri.011G006400	-6.41689	-0.629872	5.77928e-06
Potri.002G041700	3.91663	-0.473392	8.00457e-06		Potri.018G096500	-4.06585	-2.54115	6.07141e-06
Potri.007G078200	4.02485	0.456075	9.00852e-06		Potri.018G119600	-2.67097	0.517466	6.51686e-06
Potri.010G076700	1.68826	3.405	9.26061e-06		Potri.011G118100	-1.61495	3.35956	6.72186e-06
Potri.001G384700	3.98334	2.4171	1.02016e-05		Potri.017G103700	-8.31363	-0.874202	7.35983e-06
Potri.005G008100	2.87981	-1.29987	1.05493e-05		Potri.001G260100	-3.98827	-2.899	7.4751e-06
Potri.003G028100	2.22569	1.68403	1.05958e-05		Potri.003G211000	-1.69674	4.25514	7.6024e-06
Potri.012G103700	3.98099	4.61016	1.0864e-05		Potri.001G203600	-2.13886	-0.882641	7.83914e-06
Potri.T060700	2.21241	-1.32099	1.13133e-05		Potri.004G071800	-2.12382	1.2431	8.1252e-06
Potri.012G026300	4.87012	-2.29909	1.20725e-05		Potri.010G145800	-2.52076	1.60115	8.21234e-06
Potri.011G017800	5.56302	-3.04125	1.27083e-05		Potri.T016000	-3.15935	-0.558759	8.34511e-06
Potri.T026900	1.71696	2.65419	1.29908e-05		Potri.001G446100	-5.00981	-1.86623	8.57232e-06
Potri.003G208900	1.74365	3.94337	1.3726e-05		Potri.017G097800	-4.25235	-0.824509	8.62591e-06
Potri.010G192500	2.22533	1.3348	1.45892e-05		Potri.019G081000	-2.55176	2.05804	9.03168e-06
Potri.014G027300	4.05516	-1.63449	1.5014e-05		Potri.018G053200	-2.97304	-0.117938	9.68543e-06
Potri.001G366200	2.14093	1.82625	1.59345e-05		Potri.T023300	-4.97207	-3.35959	9.68543e-06
Potri.012G009900	4.35591	-1.10766	1.87585e-05		Potri.001G429500	-4.81508	-1.6689	9.84746e-06
Potri.T114300	4.53677	-0.854113	1.87585e-05		Potri.017G144400	-2.53974	-1.8123	1.01215e-05
Potri.006G060200	5.03022	0.958676	1.94831e-05		Potri.002G012800	-2.9481	2.22963	1.03895e-05
Potri.003G046300	1.63487	1.57866	2.00976e-05		Potri.015G122800	-1.22877	4.74677	1.09006e-05
Potri.019G029000	2.82564	4.15646	2.08391e-05		Potri.013G091500	-5.24968	-3.21554	1.09127e-05
Potri.007G112700	1.40944	5.93925	2.10573e-05		Potri.002G017800	-6.8063	-1.23888	1.1133e-05
Potri.T008600	4.03942	-1.7664	2.21728e-05		Potri.T073400	-4.08711	-2.82301	1.14053e-05
Potri.006G060300	4.26877	1.86239	2.41737e-05		Potri.015G123600	-1.71124	1.93013	1.21066e-05
Potri.018G136500	2.0418	1.47305	2.41737e-05		Potri.006G268800	-3.05894	-1.59702	1.28389e-05
Potri.014G002300	2.20547	-0.662721	2.51164e-05		Potri.010G187000	-6.67953	0.534881	1.31285e-05
Potri.016G026000	4.24759	1.82618	2.58076e-05		Potri.T079100	-3.78849	-2.7612	1.35401e-05
Potri.T130000	4.02323	1.06134	2.74307e-05		Potri.005G025700	-3.56206	5.79363	1.3634e-05
Potri.017G149700	1.16121	4.93938	2.74673e-05		Potri.002G186200	-2.99997	3.84936	1.38005e-05
Potri.012G049100	2.34029	-1.53073	2.83106e-05		Potri.009G170300	-2.96076	-1.79269	1.38491e-05
Potri.001G405000	6.29278	-1.70136	2.87631e-05		Potri.014G198000	-1.93582	0.731861	1.39039e-05
Potri.016G030700	2.81057	-1.10576	2.99652e-05		Potri.T025800	-2.22863	-0.382278	1.44468e-05
Potri.011G061400	5.16274	3.29629	3.16351e-05		Potri.T068700	-2.85552	-0.890742	1.5027e-05
Potri.013G082400	2.63474	-1.71368	3.31358e-05		Potri.010G031600	-2.58512	1.09119	1.51275e-05
Potri.002G156200	1.67358	2.3773	3.31701e-05		Potri.001G426500	-3.03418	0.392068	1.55674e-05
Potri.015G110500	2.07733	1.10879	3.40884e-05		Potri.018G052700	-3.89659	0.35751	1.74888e-05
Potri.011G037000	2.81056	1.35513	3.4103e-05		Potri.003G213000	-4.87658	-2.27038	1.81483e-05
Potri.003G211600	5.43847	-3.11346	3.41515e-05		Potri.005G233700	-5.20764	-3.23835	1.8338e-05
Potri.016G025800	2.67393	1.56597	3.42401e-05		Potri.011G101500	-3.24144	-0.637086	1.83799e-05
Potri.017G138300	1.91056	1.74968	3.93643e-05		Potri.T011800	-3.78168	-1.68418	1.85988e-05
Potri.019G002600	4.53126	1.74839	4.66835e-05		Potri.006G078600	-2.15584	-1.10677	1.91831e-05
Potri.004G054300	2.92043	0.303018	4.85602e-05		Potri.005G037400	-3.59892	0.133103	1.94407e-05
Potri.002G192600	4.58798	0.228993	4.85996e-05		Potri.016G033900	-4.96805	-3.36265	2.04689e-05
Potri.013G040000	1.80498	4.43249	4.85996e-05		Potri.015G123200	-2.06031	0.255821	2.06328e-05
Potri.014G064400	3.79074	-3.03775	4.95865e-05		Potri.018G133800	-2.96013	-2.41361	2.08131e-05
Potri.010G019800	0.976462	6.6087	5.04046e-05		Potri.010G106600	-2.68293	-0.169358	2.33418e-05
Potri.011G019200	5.46942	-3.09592	5.2838e-05		Potri.009G141400	-7.04524	-1.99497	2.37798e-05
Potri.002G238300	1.12971	6.67682	5.3428e-05		Potri.004G026200	-2.74444	1.94746	2.38212e-05
Potri.004G203600	5.47087	-3.10021	5.34953e-05		Potri.011G021600	-2.97702	-1.79769	2.43208e-05
Potri.016G077000	1.63157	3.7942	5.39395e-05		Potri.014G094500	-1.6894	2.7807	2.57781e-05
Potri.017G127800	1.92331	1.18713	5.89361e-05		Potri.001G033400	-5.08799	-0.544625	2.59295e-05
Potri.T052900	3.49239	-2.52618	5.97049e-05		Potri.018G096300	-4.03535	-2.87263	2.66112e-05
Potri.015G111600	1.7833	0.431429	6.05346e-05		Potri.013G022300	-1.62495	4.44515	2.67309e-05
Potri.011G035800	5.25416	-0.400743	6.27105e-05		Potri.002G128400	-4.28246	2.14393	2.83201e-05
Potri.016G092500	2.15779	1.42964	6.78954e-05		Potri.015G047600	-1.41474	2.90768	2.84608e-05
Potri.T128200	3.64409	1.44471	7.28336e-05		Potri.001G434100	-5.57584	-3.01944	2.86895e-05
Potri.005G031000	5.0486	-3.33322	7.99588e-05		Potri.012G106700	-1.4993	3.52405	2.96003e-05
Potri.011G101100	3.53023	-2.20281	8.42353e-05		Potri.008G092900	-2.14705	-0.737274	2.96952e-05
Potri.T078500	4.29817	1.3864	8.65626e-05		Potri.008G121500	-3.73195	-0.549072	3.03761e-05
Potri.T130100	5.25814	-2.49742	8.79621e-05		Potri.018G124300	-2.2908	4.53666	3.20881e-05
Potri.001G429100	3.18656	-0.68845	8.93365e-05		Potri.001G063800	-2.34167	-0.648043	3.27132e-05
Potri.T027800	3.18859	-1.26814	9.05285e-05		Potri.016G137500	-2.63661	0.391611	3.27764e-05
Potri.019G003500	4.0855	0.879965	0.000100961		Potri.004G024800	-3.82382	-2.46591	3.37911e-05
Potri.014G107200	2.01173	3.55759	0.000106574		Potri.019G099700	-2.28662	-0.676699	3.38733e-05
Potri.015G025900	7.06157	-0.456851	0.000108408		Potri.008G137900	-1.68042	4.69426	3.40884e-05
Potri.004G192500	6.00813	1.85919	0.000113189		Potri.T122100	-1.88016	0.726367	3.4103e-05
Potri.010G059400	2.31079	3.87807	0.00011554		Potri.018G004600	-2.81093	-0.594325	3.42151e-05
Potri.019G001700	2.5059	0.349357	0.000118431		Potri.T012300	-1.42934	5.28004	3.46288e-05
Potri.006G225000	2.09246	0.544334	0.00012066		Potri.001G025500	-2.47443	2.61658	3.49527e-05
Potri.002G125700	1.88629	3.47881	0.000122758		Potri.012G118800	-3.19868	1.26351	3.5249e-05
Potri.004G122500	5.13613	-2.58805	0.000131963		Potri.018G011000	-4.75053	-2.82919	3.5756e-05
Potri.011G153200	5.75187	-2.91638	0.000140252		Potri.019G086900	-3.46129	-2.51355	3.73133e-05
Potri.T022300	4.07977	-1.47082	0.000140828		Potri.018G004500	-2.16812	0.677553	3.90736e-05
Potri.T028000	1.73476	1.20051	0.00014174		Potri.007G141300	-5.4643	-3.09578	3.91557e-05
Potri.004G185100	2.45182	1.20463	0.00014174		Potri.010G057300	-2.00875	3.69363	3.95247e-05
Potri.012G030100	5.0763	-3.3157	0.000141771		Potri.011G073300	-4.85997	-1.92355	4.54086e-05
Potri.001G365500	1.87259	2.30263	0.00014671		Potri.018G070900	-2.26522	2.27352	4.63177e-05
Potri.013G033500	4.88126	-3.41647	0.000147275		Potri.019G000200	-3.45787	-2.23042	4.70181e-05
Potri.010G096200	3.79975	-2.31801	0.000147275		Potri.004G142100	-5.42956	0.997869	4.99376e-05
Potri.001G441200	3.36022	-0.652381	0.000148086		Potri.008G157100	-7.10046	0.226369	4.99693e-05
Potri.017G053100	2.37235	0.0183518	0.000151455		Potri.006G264300	-1.70438	4.08899	5.75711e-05
Potri.001G441100	5.64778	-2.20541	0.000158182		Potri.010G135600	-5.19215	-3.24693	6.31146e-05
Potri.013G060000	2.64401	1.06415	0.000165251		Potri.005G019800	-2.1059	4.11599	6.35231e-05
Potri.009G093600	2.86591	-2.67404	0.000168992		Potri.002G078300	-2.4529	-1.17089	6.6218e-05
Potri.015G025500	2.4307	0.354373	0.000187898		Potri.008G007400	-3.30291	-2.30188	6.72948e-05
Potri.015G120000	4.01837	-2.90481	0.000188161		Potri.012G004900	-2.37987	0.718592	6.7579e-05
Potri.018G136800	1.97651	0.55096	0.000190108		Potri.014G174900	-5.07461	-2.57646	6.78954e-05
Potri.003G069800	3.15738	-0.214256	0.000196507		Potri.T143000	-2.98537	0.454101	7.61617e-05
Potri.016G016500	2.5006	3.58602	0.000197869		Potri.T131000	-4.52111	5.45279	7.77125e-05
Potri.004G065200	2.35445	3.635	0.0001982		Potri.004G093400	-4.8666	-0.321209	7.98266e-05
Potri.019G042500	1.47854	5.22995	0.0001982		Potri.010G106500	-3.0329	1.32381	8.20063e-05
Potri.019G105300	5.67953	-2.9765	0.00019822		Potri.012G082900	-1.77808	1.94524	8.27116e-05
Potri.T118800	3.30346	-1.73883	0.000208461		Potri.019G070300	-1.98429	2.43984	8.38017e-05
Potri.001G435000	2.99575	-1.36536	0.000209752		Potri.018G134800	-2.56316	-1.01789	8.68455e-05
Potri.T014500	1.56639	2.11693	0.00021019		Potri.019G004600	-2.97439	-0.76802	8.73455e-05
Potri.018G144300	5.9017	-2.82529	0.000213203		Potri.T048000	-4.73176	-3.47878	8.73497e-05
Potri.003G026100	4.90546	-0.579941	0.000214411		Potri.015G119500	-3.14588	-2.91287	8.79621e-05
Potri.005G158500	4.80397	-3.45485	0.000214519		Potri.T146200	-1.81773	0.0660235	8.79621e-05
Potri.016G006700	2.81272	1.19772	0.000224385		Potri.004G069600	-2.37127	2.56763	9.0937e-05
Potri.018G072100	3.33785	-1.43929	0.000228301		Potri.013G038600	-5.64721	-2.9769	9.10897e-05
Potri.001G011000	3.29503	-1.3244	0.000232463		Potri.006G094500	-3.54026	-2.22984	9.23992e-05
Potri.012G144600	1.84038	2.24814	0.00023792		Potri.011G013800	-2.35004	-0.811088	9.54888e-05
Potri.018G032000	1.50047	2.43923	0.000239067		Potri.014G040100	-2.25936	1.32835	9.68942e-05
Potri.019G098100	4.64261	-3.53048	0.000239067		Potri.006G097400	-3.22187	-1.99012	9.72167e-05
Potri.013G038300	1.73616	0.0842096	0.000240364		Potri.015G107500	-2.4777	-0.826496	0.000101376
Potri.003G104000	2.02839	3.65257	0.000248327		Potri.013G045100	-5.40491	-0.420608	0.000102934
Potri.015G114400	2.00756	-1.81149	0.00026111		Potri.015G141200	-1.97509	7.4414	0.000106608
Potri.009G032800	2.35144	0.39795	0.000267734		Potri.T068600	-2.88962	-2.31404	0.000115656
Potri.T059000	1.49408	6.24629	0.000270037		Potri.013G121600	-3.24623	-1.04113	0.000117857
Potri.015G121200	2.09835	1.28152	0.000274267		Potri.007G125600	-3.05934	-1.84565	0.000118894
Potri.019G012200	1.8967	2.86206	0.000276487		Potri.004G163600	-2.15966	1.90833	0.000119106
Potri.014G053900	2.00614	4.53819	0.000295178		Potri.019G099800	-3.78498	-1.11943	0.000119752
Potri.015G086800	1.93111	3.62704	0.000298758		Potri.011G008600	-3.23381	-1.86641	0.00012022
Potri.011G036500	2.59044	-0.910785	0.000300632		Potri.017G143100	-1.32597	2.79824	0.000123367
Potri.001G279300	1.56985	4.93451	0.000303494		Potri.011G011900	-4.3944	-2.67975	0.000126397
Potri.006G019700	5.49151	-0.183797	0.00031226		Potri.015G076100	-1.01739	5.00386	0.000135986
Potri.018G092300	3.95622	-0.483127	0.00031226		Potri.T166800	-2.7696	-1.58733	0.000135986
Potri.012G010600	4.23929	-0.956463	0.00031226		Potri.010G178100	-3.73413	-1.39932	0.000138169
Potri.006G088800	4.69128	-3.50765	0.000315294		Potri.005G058200	-2.09354	5.07481	0.000155023
Potri.015G124400	2.85211	0.886443	0.000321479		Potri.T011500	-2.07209	2.93985	0.000160692
Potri.T064200	2.76033	0.678527	0.000325026		Potri.018G135900	-2.19392	-0.434238	0.000162695
Potri.T164100	2.46369	-1.75515	0.000328642		Potri.004G051200	-7.10756	-0.974113	0.000168992
Potri.017G100700	6.4625	-2.4412	0.000330931		Potri.001G321800	-6.409	6.48758	0.000170662
Potri.T051500	4.61633	-3.54278	0.000340791		Potri.008G210900	-2.06973	2.96055	0.000172366
Potri.003G056200	1.81812	4.50103	0.000348554		Potri.011G100000	-3.14889	-0.547422	0.000173137
Potri.T161600	1.78494	1.41253	0.000364293		Potri.005G020500	-2.30602	5.17822	0.000182674
Potri.011G107000	1.81866	0.449109	0.000364613		Potri.009G138400	-2.95262	2.70387	0.00018339
Potri.004G039800	6.48516	-2.41205	0.000366591		Potri.010G172300	-3.00484	3.3787	0.000187898
Potri.018G147000	1.80576	2.25835	0.000382003		Potri.001G449300	-2.96077	-0.780293	0.000187898
Potri.003G150000	2.7382	1.24408	0.000408745		Potri.001G260400	-3.49542	-2.90074	0.000194098
Potri.017G021300	4.59674	-3.54911	0.000420474		Potri.015G028500	-3.38431	3.42913	0.000194232
Potri.006G273700	1.77165	2.14406	0.000420964		Potri.012G102900	-4.0396	0.975194	0.000196736
Potri.013G031800	1.53566	3.63623	0.000421391		Potri.005G058300	-2.1654	3.36432	0.000198678
Potri.014G007600	1.43428	4.86264	0.000425704		Potri.010G102900	-1.78628	5.79035	0.000198735
Potri.007G140400	1.34075	4.67298	0.000438437		Potri.019G020200	-4.30962	-0.786783	0.000203552
Potri.004G170100	2.03796	-1.94638	0.000441565		Potri.T009800	-3.52197	-2.66511	0.000204015
Potri.002G182100	2.8583	0.213427	0.000448979		Potri.017G024400	-4.72267	-0.511436	0.000205052
Potri.T035900	3.3847	0.277023	0.000457813		Potri.018G093600	-2.09653	4.87898	0.000213213
Potri.008G167100	4.87859	-3.4167	0.000460905		Potri.017G026900	-2.35629	0.163689	0.000214411
Potri.004G031100	4.10944	-1.31647	0.000463137		Potri.019G015100	-6.47643	-2.41486	0.000216306
Potri.005G011400	3.26923	-1.01913	0.000467645		Potri.004G119400	-5.14128	1.43349	0.000227823
Potri.002G038000	1.18554	5.16516	0.000471387		Potri.014G175100	-2.55178	-0.244503	0.000234927
Potri.018G032900	2.21525	-0.158985	0.00048589		Potri.004G203400	-3.19987	5.77332	0.00023609
Potri.T073700	3.984	-0.975858	0.000500046		Potri.T099900	-7.90892	3.96828	0.000240828
Potri.001G431900	3.09031	-1.64794	0.000506384		Potri.004G170000	-5.40993	-3.12129	0.000241397
Potri.017G135800	3.02915	3.2748	0.000521323		Potri.002G120900	-2.02137	2.70432	0.000252774
Potri.010G169900	1.82573	2.63321	0.000527816		Potri.T136200	-1.45963	1.7999	0.000253206
Potri.002G078100	3.16669	-2.31993	0.000540675		Potri.018G149700	-2.60392	-0.782507	0.000263187
Potri.002G055500	1.91515	3.48163	0.000552842		Potri.002G091100	-1.61387	1.43031	0.000267418
Potri.T164600	1.44783	3.07407	0.000572204		Potri.010G225600	-1.48276	2.34989	0.000267734
Potri.T143600	2.02557	1.52157	0.000593834		Potri.009G157000	-1.64282	2.90747	0.000268753
Potri.006G007700	3.2107	-2.74746	0.000604846		Potri.005G052700	-2.17771	2.32552	0.000277703
Potri.005G204200	4.32434	-0.671239	0.000612789		Potri.003G052700	-1.48401	4.72976	0.000283559
Potri.015G043500	1.9353	1.75785	0.000626355		Potri.T038700	-3.53928	-1.8724	0.000303527
Potri.001G252100	1.61707	4.81761	0.000673793		Potri.018G146500	-1.62856	1.41665	0.000306954
Potri.T000200	2.06682	-0.575492	0.000673793		Potri.014G020600	-3.80022	-1.36077	0.000309109
Potri.018G067100	2.32829	-1.63592	0.000679501		Potri.013G072700	-1.12865	3.72495	0.000310743
Potri.001G040100	1.88629	-0.163962	0.000699506		Potri.012G130800	-2.37134	-0.808551	0.000314054
Potri.001G135500	1.40553	3.57998	0.000699971		Potri.001G457400	-2.11139	-1.2648	0.000316908
Potri.001G198300	2.70533	-1.10783	0.000708842		Potri.011G101300	-3.93312	-3.2821	0.000323353
Potri.003G188200	3.40367	-1.72339	0.000734473		Potri.019G044000	-4.69431	-2.83971	0.000335058
Potri.005G014900	4.06844	-1.74223	0.000742591		Potri.002G189200	-2.48797	-1.29521	0.000337665
Potri.003G002500	2.85146	-0.806296	0.000753283		Potri.015G025300	-2.14274	0.122986	0.000344188
Potri.006G187500	1.84558	4.54352	0.000761203		Potri.T023100	-3.16873	1.03451	0.000348089
Potri.009G085800	2.63409	-1.07351	0.000776746		Potri.001G404900	-2.98903	-1.8278	0.000349691
Potri.001G429700	3.26785	-0.432985	0.000777241		Potri.014G064700	-2.5667	-2.26417	0.000361321
Potri.012G110400	1.42583	1.78446	0.000783045		Potri.001G132100	-6.52601	-0.196109	0.000366591
Potri.005G155700	3.13101	-0.773337	0.000790133		Potri.019G068500	-1.3603	2.98851	0.000377227
Potri.006G172500	5.27925	-3.21059	0.00080334		Potri.007G042400	-4.54344	1.36664	0.000389026
Potri.004G172200	3.06855	-0.835931	0.0008083		Potri.008G088500	-2.18083	2.05653	0.000392397
Potri.016G015200	1.82745	3.2065	0.000813183		Potri.005G113500	-2.39611	-1.43953	0.000408106
Potri.003G025000	1.86627	1.43172	0.000813183		Potri.T039100	-4.1152	-3.18847	0.000409747
Potri.001G301100	2.24007	1.95998	0.000816477		Potri.004G039700	-3.79778	-0.620949	0.000446283
Potri.T129800	3.36547	1.7231	0.000830805		Potri.016G043900	-2.04631	4.23907	0.000453282
Potri.013G024200	1.493	4.9019	0.000836778		Potri.016G082300	-1.75875	4.54166	0.000454742
Potri.011G036100	4.17792	0.121787	0.000854549		Potri.016G075900	-4.78979	-3.45009	0.000460895
Potri.001G423000	1.68383	1.95536	0.000880327		Potri.007G064800	-1.37529	3.69692	0.000467701
Potri.017G095700	5.51213	-3.08461	0.000883988		Potri.008G003500	-2.20074	1.59646	0.000485008
Potri.016G088300	4.07507	-2.88694	0.000894416		Potri.017G067000	-2.66825	-1.6512	0.00049159
Potri.002G201600	2.64444	5.92722	0.000899501		Potri.008G184500	-2.10265	-2.03842	0.000501675
Potri.007G051500	1.32087	3.90694	0.0009147		Potri.019G094300	-3.46118	-3.19389	0.000505588
Potri.004G187400	5.95459	1.4077	0.000919945		Potri.003G126200	-3.74034	-2.11044	0.00051545
Potri.T027400	1.83417	-0.422039	0.000925707		Potri.009G094600	-6.44322	4.24757	0.000516956
Potri.014G142400	2.72532	-0.937825	0.000933014		Potri.011G006300	-5.15367	-1.70138	0.000525035
Potri.016G106600	2.27052	-1.66161	0.000939318		Potri.014G010200	-1.61527	3.85585	0.000527254
Potri.011G154300	1.87946	2.13442	0.000947818		Potri.014G063200	-3.31815	-1.9514	0.000534555
Potri.008G007100	1.60642	0.0130095	0.000963969		Potri.007G140300	-2.48555	0.457122	0.000540675
Potri.T053200	2.55218	-1.11589	0.000974776		Potri.005G241500	-2.26407	3.4467	0.000552488
Potri.005G016300	3.25928	-3.06028	0.00097658		Potri.001G239500	-2.81459	1.74894	0.000555285
Potri.001G255800	1.72882	3.58625	0.00097658		Potri.003G005400	-1.71625	-1.22011	0.000558034
Potri.007G055700	1.94849	-0.368344	0.00100046		Potri.010G187400	-2.70102	2.37059	0.000565466
Potri.015G132800	2.51115	2.3654	0.00101146		Potri.004G014100	-1.26281	4.33842	0.000566552
Potri.T069900	2.2964	-0.978665	0.00103266		Potri.006G118600	-4.85919	3.26519	0.000575511
Potri.011G018600	5.85614	-2.86117	0.0010397		Potri.005G011300	-1.26586	2.74633	0.000575511
Potri.001G426900	2.53596	0.227122	0.00105673		Potri.018G138800	-4.33482	1.86712	0.000593319
Potri.001G222100	5.63835	0.0717091	0.00110518		Potri.018G101400	-2.65906	2.95223	0.000609227
Potri.015G030000	3.93764	-2.45109	0.00111517		Potri.007G064500	-3.08395	1.75969	0.000609227
Potri.014G180500	2.38593	-2.00883	0.00111888		Potri.013G132600	-1.52378	1.58282	0.000611202
Potri.014G000900	1.3534	3.13224	0.00113493		Potri.002G129700	-1.92114	3.59161	0.000612503
Potri.002G189600	1.26646	3.54919	0.00116925		Potri.014G075900	-2.71616	0.317189	0.000638318
Potri.001G039600	2.65184	-2.17683	0.0011808		Potri.015G115700	-3.87383	-2.63811	0.000643736
Potri.017G011300	1.62134	1.75305	0.0011808		Potri.019G111100	-4.11197	-2.05179	0.000646055
Potri.T094800	3.97481	-2.26388	0.00118087		Potri.003G026500	-1.45057	4.90921	0.000651743
Potri.T176600	6.40123	-1.57894	0.00120685		Potri.008G157000	-1.40536	4.94622	0.00066555
Potri.013G008600	1.38269	5.94752	0.00120685		Potri.017G152900	-2.83606	0.436503	0.00068062
Potri.019G051000	3.72938	1.43439	0.00124026		Potri.012G116100	-2.35266	-0.572087	0.000692727
Potri.001G430600	2.54685	1.2061	0.00124603		Potri.T009200	-3.00635	-2.60226	0.000699506
Potri.006G068000	5.42105	-2.41123	0.00125211		Potri.014G002400	-5.20002	3.3978	0.000702373
Potri.005G047900	1.51785	1.8819	0.00125781		Potri.016G095600	-4.53762	-3.56114	0.000703587
Potri.015G039700	2.42199	1.43638	0.00126602		Potri.007G037900	-4.11584	-3.18612	0.000716626
Potri.T028400	2.42644	-0.175699	0.00127552		Potri.018G121900	-1.67126	1.35601	0.000717568
Potri.001G180300	1.58204	0.931405	0.00128658		Potri.003G133700	-6.85663	3.72836	0.000725745
Potri.004G026800	2.79024	-2.69489	0.00136435		Potri.008G104700	-6.89586	4.34313	0.000734473
Potri.011G016700	4.57174	-3.56016	0.00136931		Potri.001G126800	-4.639	1.31637	0.000742591
Potri.010G067700	3.26142	-0.764673	0.00137628		Potri.015G051500	-4.36255	-3.03943	0.000753283
Potri.014G072300	1.53919	7.82499	0.0013798		Potri.019G005000	-5.62695	-2.9978	0.000761203
Potri.005G017300	3.64418	-2.29746	0.00141912		Potri.017G004800	-4.88055	-3.40525	0.000761203
Potri.002G204500	2.40293	-1.19776	0.0014296		Potri.019G111600	-1.32386	2.32392	0.000776746
Potri.003G029100	4.77248	-3.47101	0.00143073		Potri.017G105800	-1.38484	3.90418	0.00078567
Potri.014G148000	4.77912	-3.46087	0.00143915		Potri.001G267700	-1.99958	3.69606	0.000786706
Potri.006G206700	7.40331	2.77361	0.00147612		Potri.002G106400	-2.93599	4.0717	0.000791848
Potri.003G004200	1.34759	2.71296	0.00148551		Potri.001G301800	-1.5111	5.68219	0.000799255
Potri.008G034000	3.2984	-2.84866	0.00149605		Potri.012G140500	-5.53945	-0.654817	0.000802886
Potri.016G040100	3.97618	-1.7259	0.00149791		Potri.017G030600	-4.7322	-3.47812	0.0008072
Potri.008G022500	1.9788	0.879561	0.00150971		Potri.013G000400	-2.43984	3.18785	0.000809419
Potri.002G002700	1.44362	4.74869	0.00152007		Potri.001G324600	-6.59208	1.84328	0.000827209
Potri.014G183000	2.16801	-2.22153	0.00152416		Potri.001G258400	-4.02644	-2.51482	0.000830133
Potri.018G152600	1.15005	6.48321	0.00152604		Potri.007G109200	-4.74813	1.34809	0.000831923
Potri.T041400	4.86028	-3.42242	0.00158229		Potri.001G430400	-2.96903	2.9178	0.000842235
Potri.003G217200	0.893804	4.99961	0.00162384		Potri.018G004200	-3.77171	5.54949	0.000843591
Potri.T028500	1.76998	-0.542914	0.00164449		Potri.008G009000	-2.9626	-2.06827	0.000881852
Potri.004G213100	1.92245	-1.38077	0.0016789		Potri.012G132000	-3.06287	-2.01029	0.000899501
Potri.015G114700	5.23146	-3.22354	0.00170131		Potri.001G007500	-3.80742	-1.09116	0.000910115
Potri.015G072300	2.2098	-0.717364	0.00176473		Potri.012G020300	-2.11366	-1.23936	0.000914404
Potri.012G061500	4.41277	-3.62599	0.0017783		Potri.002G112900	-3.30207	4.27517	0.000925707
Potri.008G092700	5.59527	-3.00752	0.00179271		Potri.002G113500	-5.92784	-2.79957	0.000972971
Potri.001G402600	4.10815	5.27266	0.00181787		Potri.004G108700	-4.25955	-2.68292	0.00097658
Potri.005G247400	1.1307	6.17384	0.00183666		Potri.T121900	-2.91526	-0.195253	0.00097658
Potri.012G020600	2.72219	-2.53184	0.00190241		Potri.006G028100	-1.63804	-0.121019	0.000992446
Potri.017G058900	4.08931	-3.25929	0.00190673		Potri.012G132900	-3.44335	2.13342	0.00101146
Potri.002G061100	3.26174	4.00469	0.00192725		Potri.019G036100	-2.78714	0.876655	0.00101146
Potri.019G065100	3.93139	0.68024	0.00195317		Potri.006G115500	-2.57712	-1.65172	0.00102169
Potri.012G042300	1.70608	2.56162	0.00195653		Potri.001G445600	-2.10574	1.09041	0.00103334
Potri.T028100	2.83144	-2.57747	0.00201983		Potri.013G121900	-4.238	-2.47199	0.00104799
Potri.006G229200	1.91671	-0.459946	0.00204027		Potri.009G116700	-4.39624	-0.782952	0.001056
Potri.006G152200	2.44741	2.95602	0.00209345		Potri.009G055700	-2.30776	5.00534	0.00105838
Potri.011G140900	3.58	-3.16115	0.00211527		Potri.015G101000	-3.08892	2.50306	0.00107436
Potri.T175100	3.23368	0.0183783	0.00211527		Potri.T152000	-1.9581	-0.910637	0.00108144
Potri.003G169900	2.4413	-0.413339	0.00212567		Potri.T065800	-2.26184	-1.73421	0.00110141
Potri.T065300	4.53834	-3.57443	0.00213878		Potri.001G120600	-2.8503	-0.556464	0.00110518
Potri.018G136900	2.40921	1.33845	0.00217455		Potri.001G407600	-1.78275	-1.38937	0.00111795
Potri.T100100	3.18554	1.9539	0.00222644		Potri.011G046700	-7.70602	4.80434	0.00117372
Potri.003G130600	4.81532	-3.44059	0.00225484		Potri.004G084000	-1.52185	5.06759	0.00118087
Potri.T119100	3.20321	-1.98974	0.00225484		Potri.019G038700	-0.965062	4.54684	0.00118711
Potri.017G019900	4.89501	-3.41373	0.00231764		Potri.006G091800	-3.78029	-2.16775	0.00121032
Potri.019G113700	3.9307	-0.605461	0.00232835		Potri.012G021200	-3.85724	-3.3357	0.00122363
Potri.T109000	2.21154	0.281692	0.00232835		Potri.017G037600	-8.19613	-0.0456913	0.00123229
Potri.019G107300	3.18052	0.433932	0.00233161		Potri.005G150400	-1.32483	5.39909	0.00125211
Potri.012G094000	1.38819	5.97923	0.00235776		Potri.008G086000	-2.72779	3.53705	0.00125211
Potri.005G224700	4.10868	1.03878	0.00236853		Potri.008G088000	-2.14638	3.88511	0.00125781
Potri.006G264100	1.60597	-0.025673	0.00238299		Potri.009G141700	-4.72241	1.6389	0.00127697
Potri.001G253800	1.72918	1.27755	0.00239977		Potri.003G057300	-7.4221	2.31632	0.00129604
Potri.017G152200	2.67541	-0.691534	0.00241003		Potri.T002500	-2.25574	2.18596	0.00130243
Potri.010G109900	1.20006	5.49906	0.00242456		Potri.019G051800	-1.48597	1.33705	0.00130661
Potri.002G227400	5.0039	0.0178464	0.00242948		Potri.018G132500	-1.3833	3.74943	0.00131014
Potri.013G103900	5.27778	1.46827	0.00243718		Potri.T018300	-4.88826	-3.40465	0.00132269
Potri.018G020500	4.48753	-3.5984	0.00244117		Potri.002G017700	-5.07591	2.3973	0.00132269
Potri.012G122700	0.895019	4.29143	0.00245292		Potri.005G134500	-2.50537	0.776685	0.00133754
Potri.T025000	2.14599	-1.70614	0.00249975		Potri.019G005300	-4.4723	0.442641	0.00136435
Potri.001G387000	5.10541	2.20616	0.00252101		Potri.002G103500	-1.60383	3.97348	0.00143154
Potri.001G035900	2.92655	-1.79507	0.00253073		Potri.006G165900	-2.80877	1.91292	0.00147868
Potri.004G083700	2.78147	-1.13883	0.00253896		Potri.002G140600	-2.87818	1.235	0.00148551
Potri.003G049000	1.39212	0.682045	0.00258685		Potri.T046200	-1.89246	2.47915	0.00151973
Potri.010G107600	5.86228	-2.84389	0.00258794		Potri.T112500	-2.41857	-0.610185	0.0015665
Potri.013G078500	1.71027	3.89137	0.00260026		Potri.019G031200	-7.55643	0.00910144	0.00157725
Potri.018G075200	3.31056	3.6716	0.00260252		Potri.008G072200	-2.31536	-0.533902	0.00158632
Potri.017G106300	0.864957	6.42863	0.00269182		Potri.016G058500	-1.90436	3.66782	0.00162384
Potri.018G079300	1.09233	3.83536	0.00270677		Potri.011G141600	-3.79364	-3.0575	0.00162384
Potri.013G059900	3.5419	0.874263	0.00272266		Potri.018G101500	-2.52923	4.89026	0.00164387
Potri.002G196700	1.80965	4.79926	0.00280939		Potri.010G064000	-3.94541	1.15574	0.001659
Potri.008G202900	4.90991	-2.33325	0.00281976		Potri.006G147900	-2.80233	-0.770377	0.00170661
Potri.017G109600	2.1451	3.26979	0.00282721		Potri.013G091200	-2.14757	1.82497	0.00171905
Potri.001G442400	1.39875	3.14829	0.00284473		Potri.016G028200	-6.47198	3.19598	0.0017237
Potri.001G363400	2.21116	0.130123	0.00287686		Potri.006G271800	-1.607	-0.275432	0.00174413
Potri.T088100	1.16118	2.91556	0.00292983		Potri.018G064900	-2.59638	1.63768	0.00177303
Potri.T118300	0.887712	4.5383	0.00297658		Potri.003G011900	-1.39039	1.06792	0.00178484
Potri.011G109900	2.54002	-1.14765	0.00300241		Potri.017G133200	-1.6164	2.21979	0.00178484
Potri.001G073200	4.427	-1.35854	0.00311254		Potri.001G401400	-2.60372	1.36815	0.00180185
Potri.011G028400	1.6139	4.90721	0.00311285		Potri.008G005600	-2.96086	-3.02423	0.00183666
Potri.017G024800	6.30526	-2.57205	0.00315985		Potri.008G072300	-5.35904	1.75963	0.00183666
Potri.018G072300	3.92016	-3.34396	0.0031947		Potri.016G059100	-1.96242	3.23717	0.00185064
Potri.001G364500	3.48615	-3.23638	0.003199		Potri.004G069900	-5.90315	-2.8264	0.0018624
Potri.009G145700	2.90185	-3.26892	0.00320408		Potri.001G108600	-5.83319	0.947635	0.00192725
Potri.T013600	1.97548	-0.464262	0.00320413		Potri.017G063500	-1.53587	5.34544	0.00196701
Potri.009G116900	6.9176	-0.558342	0.003218		Potri.001G444400	-2.50235	-1.16343	0.00197516
Potri.011G070100	1.84067	0.74016	0.00324451		Potri.017G093500	-2.68283	2.7337	0.00197716
Potri.010G127900	2.63123	-1.41031	0.00327609		Potri.010G219300	-4.67985	-3.50072	0.00198787
Potri.011G035000	2.0986	1.49826	0.00339324		Potri.014G037900	-3.12253	-0.588054	0.00198787
Potri.014G011800	2.78403	-2.40223	0.00340445		Potri.012G040300	-1.29191	1.0293	0.00202867
Potri.014G184000	5.62564	-1.68366	0.00345011		Potri.002G022800	-2.11615	5.58424	0.00205361
Potri.015G006000	2.70906	-1.51558	0.00345011		Potri.003G015800	-2.04789	3.29027	0.00207129
Potri.002G078400	2.10072	-2.44586	0.00345752		Potri.001G033100	-3.12607	-0.105051	0.00208454
Potri.018G094400	3.20489	0.273285	0.00352711		Potri.011G078100	-1.7189	2.3711	0.0021188
Potri.011G061700	2.03193	1.42015	0.00352932		Potri.T145600	-3.34234	-1.51455	0.00213878
Potri.008G010100	2.53794	-2.03939	0.00363186		Potri.001G067500	-5.75683	0.251587	0.00214217
Potri.001G441800	3.18063	-3.10708	0.0036456		Potri.005G175500	-4.15127	-1.35747	0.00220712
Potri.017G123400	3.40306	-0.0888565	0.0036456		Potri.006G190600	-1.13552	5.57606	0.00222141
Potri.001G352500	1.41292	3.55025	0.00365863		Potri.006G103000	-2.5315	-2.15499	0.00222141
Potri.019G003600	3.0512	-0.652482	0.00365863		Potri.001G097900	-5.6503	2.30287	0.00226899
Potri.005G014400	2.97485	-2.29793	0.00367048		Potri.001G085000	-1.23082	2.83579	0.00227467
Potri.007G034700	4.4533	0.566106	0.00368893		Potri.001G302400	-2.39719	0.336045	0.00227748
Potri.019G068200	1.03096	3.75246	0.00372021		Potri.T128700	-5.7201	-2.14842	0.00233017
Potri.T159700	4.37878	-3.63983	0.00375887		Potri.008G195400	-1.53179	0.644492	0.00234128
Potri.018G145600	1.06261	3.917	0.00377677		Potri.005G238800	-1.82782	5.80999	0.00234227
Potri.014G171600	1.84073	3.62043	0.00377886		Potri.008G156900	-2.39468	-1.54804	0.00234471
Potri.011G062400	1.90014	-2.12765	0.00381453		Potri.011G017600	-4.07301	-1.87009	0.00234814
Potri.019G114200	2.75521	-3.163	0.00391194		Potri.005G175700	-5.26036	-0.169214	0.0023945
Potri.001G277400	1.53186	2.76509	0.00391836		Potri.014G011000	-4.00564	-3.26261	0.00244117
Potri.010G109300	1.45103	2.71191	0.00396817		Potri.T141000	-6.42621	1.48456	0.00248656
Potri.004G198000	1.34515	3.25535	0.0040406		Potri.002G217700	-1.11747	2.65223	0.00249269
Potri.010G121000	3.77219	0.485114	0.00409107		Potri.004G231400	-3.01095	1.27131	0.00250692
Potri.T145800	1.94913	1.08834	0.00415765		Potri.017G041000	-3.24015	3.17875	0.00251044
Potri.010G118500	1.41014	0.889208	0.00417718		Potri.019G094400	-3.59017	-2.84712	0.0025611
Potri.014G182800	2.4846	-1.70207	0.00420012		Potri.006G108600	-1.72799	2.99151	0.00259594
Potri.013G148000	3.06043	0.0174995	0.0042194		Potri.016G060700	-6.49372	-1.52038	0.00260026
Potri.019G119800	2.70813	-2.17469	0.00424241		Potri.001G180000	-1.03903	3.7845	0.00261371
Potri.007G103200	1.69786	0.797291	0.00432631		Potri.011G121400	-5.11272	-3.28838	0.00266524
Potri.005G228100	2.49734	2.00532	0.00439626		Potri.007G122300	-4.46192	-3.59555	0.00269182
Potri.009G148000	4.39807	4.05972	0.00444487		Potri.006G120100	-3.25402	2.32307	0.00272101
Potri.017G029100	1.20198	1.00005	0.00450203		Potri.008G036100	-3.96339	-1.32622	0.00272877
Potri.T061000	1.06008	2.62348	0.00452385		Potri.002G211900	-4.06584	-3.2068	0.00272877
Potri.003G048900	0.945861	4.17101	0.00454556		Potri.015G054200	-5.70276	-2.95743	0.00281719
Potri.017G021400	3.93986	-3.31282	0.00455406		Potri.006G028500	-1.30055	0.627195	0.00287285
Potri.001G079000	1.43904	3.54468	0.00460892		Potri.003G196800	-1.57872	1.26476	0.00292328
Potri.005G030800	5.0366	-3.3407	0.00462914		Potri.014G048200	-4.68173	-3.49657	0.0029256
Potri.003G149900	2.56864	-0.323945	0.00470577		Potri.T141800	-1.8955	0.402782	0.00297631
Potri.T168500	2.64901	0.0117513	0.00480802		Potri.006G240000	-2.27312	1.31432	0.00300875
Potri.001G385500	2.6637	-2.62682	0.00500185		Potri.014G006700	-2.36576	0.412522	0.00303562
Potri.008G219000	0.770621	6.1009	0.00510075		Potri.011G078000	-1.76878	3.83128	0.00304112
Potri.011G033800	3.40828	1.56461	0.00514834		Potri.011G151800	-4.37663	2.38347	0.00305286
Potri.010G067800	1.99265	2.71443	0.00516192		Potri.001G128500	-7.77404	1.54887	0.00308318
Potri.015G024000	2.99064	2.11328	0.00519759		Potri.014G025000	-1.83707	-0.286058	0.00309231
Potri.019G114300	3.48818	-0.87534	0.00522043		Potri.013G040400	-3.62695	-1.78903	0.00309231
Potri.002G182000	1.90153	2.11442	0.00529119		Potri.014G001900	-1.57339	-0.288043	0.00311254
Potri.004G192400	3.71636	-1.66701	0.00530134		Potri.010G247200	-2.39214	2.57838	0.00313727
Potri.004G057900	2.713	-0.714501	0.00531094		Potri.T134900	-1.23954	2.2277	0.00315985
Potri.006G030300	6.73921	2.12246	0.00537151		Potri.014G011200	-4.86662	-3.41398	0.00319686
Potri.007G086000	2.42115	2.43213	0.00540687		Potri.008G083400	-2.01169	-0.331942	0.00320408
Potri.018G152400	1.27948	4.13608	0.00541405		Potri.001G445300	-3.77357	-3.04784	0.00320944
Potri.T045300	1.6008	-0.619749	0.00546767		Potri.016G140200	-1.45665	4.45579	0.00324866
Potri.006G067000	3.77478	-2.02069	0.00549465		Potri.015G077800	-4.03667	-2.12925	0.0032699
Potri.016G084800	0.892068	7.09791	0.00552127		Potri.015G116500	-1.08341	3.47404	0.00327792
Potri.003G215200	1.1094	4.15177	0.00552239		Potri.002G095400	-2.54878	3.38672	0.00332292
Potri.002G206900	2.57494	-1.39532	0.00555869		Potri.001G066100	-1.14127	3.29397	0.00339324
Potri.013G098500	1.73855	4.27023	0.0055912		Potri.002G080700	-7.67966	3.50765	0.00345541
Potri.002G181900	1.81798	2.8764	0.00560819		Potri.008G017200	-1.53569	-0.597025	0.00348964
Potri.003G156600	1.08704	4.47958	0.00569584		Potri.010G249400	-2.16734	-0.559368	0.003597
Potri.017G034200	1.47975	1.34568	0.00573054		Potri.005G054100	-3.01655	1.75339	0.00363449
Potri.004G076200	1.96505	-0.0690685	0.00578397		Potri.003G004400	-4.28614	-3.12891	0.00364616
Potri.002G258700	3.69404	-0.654842	0.00579691		Potri.010G202600	-1.2989	6.95337	0.00365863
Potri.013G104900	2.93449	3.72719	0.00580964		Potri.001G335800	-2.4864	4.65591	0.00377599
Potri.001G426200	1.64917	1.67537	0.00581155		Potri.009G078200	-1.62399	4.38524	0.00377886
Potri.018G118700	5.82972	-2.91274	0.00583353		Potri.018G036600	-0.971865	6.37007	0.00378194
Potri.008G061100	1.58881	2.92691	0.00584518		Potri.010G022400	-0.809335	4.42701	0.00383875
Potri.017G118400	2.88806	-0.970409	0.00588696		Potri.008G091100	-8.74098	-0.486989	0.00386629
Potri.T164000	1.96053	0.996451	0.00607943		Potri.015G107800	-3.66706	-0.935292	0.00387029
Potri.011G126100	6.66014	-0.156097	0.00607943		Potri.003G178800	-0.730557	5.32548	0.00391836
Potri.T181100	1.30337	-0.472904	0.00625125		Potri.T067700	-3.55304	-3.48004	0.00391836
Potri.010G181700	1.68125	1.09477	0.00625546		Potri.005G114700	-4.87281	1.40283	0.00395922
Potri.007G084500	2.05726	-2.26655	0.00626306		Potri.008G000300	-2.80472	-2.05467	0.003961
Potri.T112100	2.19525	-2.81528	0.00626306		Potri.T136100	-1.40864	-0.1885	0.00396477
Potri.003G046500	1.47366	3.60797	0.00629512		Potri.008G019700	-2.21657	3.12451	0.00397511
Potri.016G016600	2.81843	-3.29718	0.00629512		Potri.T095900	-5.40359	-3.13137	0.00406033
Potri.T085300	1.60279	-0.518645	0.00629512		Potri.008G216200	-1.30775	2.43883	0.00417355
Potri.001G253600	0.781975	4.30685	0.00634437		Potri.014G050200	-2.06547	3.00891	0.00427287
Potri.019G089600	2.07579	-2.16442	0.00634857		Potri.011G005600	-1.95473	-1.05797	0.00427421
Potri.014G073600	1.48695	0.665386	0.00634857		Potri.011G027500	-6.13253	-2.6765	0.00430623
Potri.005G203200	3.05418	1.40233	0.00637372		Potri.017G028600	-7.25041	4.84284	0.00430667
Potri.014G193300	0.792103	5.38568	0.00644872		Potri.004G129100	-3.09219	5.18667	0.00435127
Potri.011G018500	4.32395	-2.72522	0.00649321		Potri.018G043900	-1.44747	3.00742	0.00440149
Potri.T025500	2.5382	-1.42022	0.00660711		Potri.017G034500	-4.74767	0.446548	0.00441638
Potri.006G115000	1.36286	4.59353	0.00665649		Potri.011G060400	-2.94153	-2.69023	0.00441739
Potri.010G180000	3.17403	4.40766	0.00688029		Potri.014G136200	-1.38767	1.11908	0.00444787
Potri.013G034400	1.50149	1.25087	0.0069133		Potri.001G054100	-7.22738	0.868528	0.00446461
Potri.006G151600	3.89032	2.95066	0.00699082		Potri.017G006000	-3.426	0.842496	0.00447257
Potri.001G386000	3.54874	-1.1279	0.00701267		Potri.013G144200	-6.0914	6.08265	0.00448179
Potri.012G024800	1.44533	1.98653	0.00712884		Potri.006G249900	-3.63784	-1.2551	0.00450516
Potri.004G034400	1.71289	1.3828	0.00730423		Potri.018G069400	-2.61115	-2.00815	0.00455962
Potri.001G292500	1.66402	-0.663458	0.00734893		Potri.007G139400	-5.42204	-3.10545	0.00458261
Potri.007G034400	1.10999	3.35403	0.00737337		Potri.017G028400	-5.35761	5.52195	0.0046761
Potri.007G103500	3.10444	-2.96064	0.00742539		Potri.010G103600	-5.97057	0.088912	0.0047002
Potri.001G430700	1.14826	3.54169	0.00742539		Potri.001G041000	-3.07125	-1.89492	0.00472608
Potri.008G061800	2.12469	4.06172	0.0074597		Potri.010G102800	-2.75353	-0.4286	0.00477631
Potri.008G074200	2.13605	0.640527	0.00769922		Potri.003G016500	-3.47529	-3.53013	0.00478321
Potri.T133400	4.25092	-2.77686	0.00772447		Potri.001G372500	-1.9768	2.20599	0.00482977
Potri.010G128000	2.73848	0.925579	0.00799691		Potri.019G040700	-2.12068	1.88476	0.00483702
Potri.014G011900	2.75594	-2.04826	0.00799691		Potri.011G169300	-1.01934	5.05922	0.00484669
Potri.011G005300	1.92208	-1.8554	0.00802513		Potri.003G150200	-7.17294	1.76671	0.00489448
Potri.017G136400	2.11481	1.2652	0.00802513		Potri.016G120200	-0.965034	4.91841	0.00490892
Potri.010G051800	3.54878	-1.03134	0.00806307		Potri.014G153900	-1.86833	-0.485212	0.00493073
Potri.019G070500	1.30832	3.67975	0.00809021		Potri.003G020700	-1.74311	0.410342	0.00503534
Potri.017G127300	1.24309	1.31645	0.00809021		Potri.T039300	-2.58749	-2.56518	0.0051704
Potri.T013400	1.23121	2.37341	0.00814813		Potri.012G002800	-2.52961	-0.565982	0.00519527
Potri.001G185500	0.880386	5.85284	0.00815858		Potri.003G157000	-2.27923	4.17208	0.00524389
Potri.017G151200	1.4701	4.887	0.00815858		Potri.019G044600	-1.66649	2.78411	0.00526262
Potri.006G087200	1.36183	4.75997	0.00828381		Potri.003G077300	-1.56626	2.71335	0.00526471
Potri.017G137400	2.52666	-1.12854	0.00828789		Potri.017G035100	-3.43649	-3.21502	0.00528699
Potri.001G233100	3.45489	1.52525	0.0084215		Potri.002G016700	-1.58897	1.41393	0.00528725
Potri.013G103700	4.67538	0.642914	0.0085252		Potri.017G030400	-3.4156	-2.99047	0.00540544
Potri.007G043800	2.05277	4.4313	0.0085514		Potri.002G104300	-1.42547	4.19062	0.00540544
Potri.004G148100	4.34584	1.83043	0.00862166		Potri.017G047200	-2.84167	-1.91381	0.00543276
Potri.015G102800	1.74713	-0.150327	0.00862166		Potri.T141300	-2.36911	2.55396	0.00547235
Potri.015G137100	2.3181	0.341777	0.00862166		Potri.019G038300	-2.72601	-0.601601	0.00549361
Potri.012G116200	1.4565	2.02578	0.00864614		Potri.001G404000	-7.78937	3.05697	0.00549361
Potri.016G078300	1.75712	2.65785	0.00870037		Potri.003G122600	-4.74968	-3.47448	0.00551013
Potri.019G090500	0.940047	4.0703	0.0087544		Potri.007G032100	-1.55014	1.1962	0.00551013
Potri.011G112000	1.43379	2.08596	0.00879722		Potri.019G049600	-6.78981	4.07279	0.00552416
Potri.010G043700	1.95658	-0.423019	0.00882649		Potri.007G056300	-3.25631	1.41783	0.00552938
Potri.005G117500	2.61024	0.388632	0.00900677		Potri.012G001700	-2.03764	3.67612	0.00555743
Potri.005G138900	5.05139	-0.290922	0.00919917		Potri.009G134600	-1.19742	4.80636	0.00560124
Potri.018G148800	1.50948	3.15438	0.0093555		Potri.001G294700	-2.10775	-0.824694	0.00564539
Potri.001G002700	1.63922	1.69421	0.0093555		Potri.001G156400	-1.58291	-0.172334	0.00570766
Potri.012G049800	3.82625	-1.98402	0.00950538		Potri.017G144200	-3.21699	-3.11126	0.00571198
Potri.006G241400	1.47121	2.8575	0.00963815		Potri.T144300	-5.50221	2.19842	0.00580774
Potri.016G041300	1.58832	-0.630578	0.00989496		Potri.005G031900	-2.43602	-2.63428	0.00580774
Potri.006G030100	3.14545	-1.82536	0.00990716		Potri.012G115500	-1.07918	3.75539	0.00582054
Potri.018G151100	5.68433	-2.95973	0.00991818		Potri.006G061300	-3.00408	-1.68941	0.00582396
Potri.019G129100	2.66029	1.87958	0.0103201		Potri.013G053900	-1.39081	2.01287	0.00589425
Potri.T015900	1.37576	2.60947	0.0104377		Potri.019G016000	-3.25606	-2.65081	0.00589425
Potri.002G261700	2.77222	0.838361	0.0104419		Potri.008G169400	-6.72492	3.41747	0.00592271
Potri.011G165600	1.65839	2.39492	0.0104806		Potri.006G025100	-3.60111	1.47278	0.00598239
Potri.006G278100	2.87823	-2.63993	0.0104806		Potri.018G065500	-5.02769	-1.58062	0.00606167
Potri.010G243500	3.81142	-2.59065	0.0105364		Potri.001G397800	-1.25882	4.46937	0.00614662
Potri.001G026100	0.785016	5.23426	0.0105364		Potri.005G167900	-1.0822	5.05381	0.00628297
Potri.003G218400	1.57333	1.24178	0.0105903		Potri.011G079800	-1.60214	4.83692	0.00631678
Potri.008G023700	1.44385	3.89204	0.0106233		Potri.004G045600	-2.22323	2.68523	0.00638985
Potri.011G124900	1.43138	-0.141493	0.0107215		Potri.018G080400	-0.968976	4.48289	0.00659794
Potri.004G185000	2.36256	-2.35077	0.0107215		Potri.012G059400	-2.64509	0.946314	0.00661372
Potri.001G441700	5.74646	-2.94525	0.0109809		Potri.018G038500	-0.814198	4.96969	0.00662049
Potri.005G131000	4.59374	-2.94375	0.0111225		Potri.016G046900	-1.67337	-0.131762	0.00664302
Potri.006G023300	6.10179	1.17761	0.0111289		Potri.005G038400	-1.08034	2.77144	0.00664302
Potri.T024100	2.04287	0.643882	0.0111631		Potri.007G017900	-0.829068	5.24382	0.00666496
Potri.017G015600	1.809	0.111435	0.0112072		Potri.005G101600	-2.15564	3.82722	0.00694202
Potri.019G121600	1.10894	3.24439	0.0112072		Potri.012G100000	-1.44629	0.351658	0.00699082
Potri.007G019900	3.78924	-0.127187	0.0113054		Potri.018G019000	-2.03727	1.02274	0.00704304
Potri.006G169600	3.51358	2.01063	0.011366		Potri.019G020500	-2.89712	-2.74587	0.00715222
Potri.001G345300	2.39427	4.30574	0.0114498		Potri.002G222800	-3.1146	0.9644	0.00718774
Potri.008G018500	2.72392	-1.44038	0.0114498		Potri.009G101300	-2.50901	-0.518965	0.00719398
Potri.005G141600	1.30397	5.11209	0.0115121		Potri.015G108800	-3.3886	0.962128	0.00722037
Potri.001G401300	3.14982	-0.999412	0.0115999		Potri.001G396700	-3.69105	0.0439628	0.00726067
Potri.015G004300	6.55731	-0.920618	0.0115999		Potri.001G055200	-1.30702	2.52098	0.00733584
Potri.009G154100	2.73671	-2.97989	0.011601		Potri.006G025000	-3.99017	-0.101197	0.00739982
Potri.019G052200	1.29669	0.349021	0.0116126		Potri.001G220900	-7.87922	8.60492	0.00740141
Potri.010G231700	5.07336	-0.158616	0.0116126		Potri.004G182100	-7.51581	0.957751	0.00740768
Potri.009G099000	1.05547	6.45636	0.0116137		Potri.009G115200	-5.66022	3.68639	0.00747336
Potri.001G364800	1.63895	1.08433	0.0116351		Potri.002G013400	-2.16025	2.98012	0.00747928
Potri.016G016700	2.09261	-0.197646	0.0116672		Potri.013G097500	-3.60235	-3.43517	0.00768421
Potri.002G223300	4.33019	-2.19428	0.0116717		Potri.011G063500	-1.65662	-2.06049	0.00773175
Potri.016G127100	2.1897	-1.1931	0.0117289		Potri.010G026700	-1.31958	0.61186	0.00773289
Potri.013G078300	2.37877	-0.140443	0.0117598		Potri.002G257300	-1.74974	3.9868	0.0077541
Potri.009G049800	2.71889	2.95483	0.0119249		Potri.T124200	-1.29679	0.631568	0.00776637
Potri.001G020500	1.40204	-0.549728	0.0119288		Potri.002G028000	-5.3126	0.963795	0.00784201
Potri.013G103800	5.0109	0.523992	0.0120519		Potri.018G010300	-4.25288	-3.68003	0.00788644
Potri.018G022700	1.09799	5.40805	0.012121		Potri.007G071200	-3.57185	-3.09908	0.00788644
Potri.005G221400	3.6369	-2.62317	0.0122059		Potri.001G224500	-1.51543	4.19162	0.00799691
Potri.011G014900	1.835	-1.52967	0.0122259		Potri.012G016100	-1.38461	5.85531	0.00803619
Potri.007G102100	3.03361	2.87504	0.0122274		Potri.011G026300	-2.90515	-2.26672	0.00804859
Potri.009G049900	4.69192	1.3484	0.0123849		Potri.014G155500	-3.22582	-1.13385	0.00806041
Potri.012G073000	4.74297	-3.46948	0.0125049		Potri.016G130900	-1.69626	-0.964637	0.00806041
Potri.013G024100	1.19337	4.00367	0.0126926		Potri.001G268000	-4.23728	2.88108	0.00811193
Potri.018G144700	2.20825	-1.60038	0.0126955		Potri.003G116700	-5.45408	3.86212	0.00811296
Potri.016G106800	2.85115	-1.75301	0.0127799		Potri.005G145700	-4.25657	-3.12122	0.00813787
Potri.017G036800	1.24751	8.90904	0.0129187		Potri.012G004100	-4.6642	-0.886752	0.00815069
Potri.001G344500	4.345	-3.6562	0.0130631		Potri.012G104400	-1.93625	3.29617	0.0081657
Potri.008G125600	4.02698	-2.59128	0.0130926		Potri.T103300	-1.46537	2.97347	0.00831694
Potri.001G137800	1.25089	4.38929	0.0131117		Potri.016G057600	-5.12559	4.65948	0.00833442
Potri.006G064600	8.91887	2.41422	0.0132543		Potri.010G165000	-1.41083	2.15003	0.00842785
Potri.009G048000	1.99307	0.165294	0.0132778		Potri.011G124800	-3.54789	-3.13419	0.00842819
Potri.016G006100	2.01603	-1.4932	0.0134405		Potri.T010100	-3.55949	-2.65831	0.00852185
Potri.014G169300	0.836301	4.66836	0.0134712		Potri.T037600	-3.32158	-2.28214	0.0085514
Potri.003G046400	1.52698	3.22976	0.0136831		Potri.016G033500	-1.39087	-1.39775	0.00859246
Potri.019G122900	2.31683	-1.46658	0.0137072		Potri.T010200	-7.42074	2.45824	0.00860212
Potri.013G137900	3.38433	-0.354391	0.013833		Potri.002G260400	-1.92181	-2.35326	0.0086211
Potri.004G075400	2.56316	-0.0906695	0.0138578		Potri.015G027400	-3.20144	-3.04904	0.00869919
Potri.019G097500	3.01698	1.83349	0.0140146		Potri.017G018300	-1.18669	3.38307	0.00870037
Potri.008G141100	2.8808	0.500121	0.0140692		Potri.008G189600	-3.60472	6.03015	0.00870528
Potri.013G097000	1.93472	-1.3515	0.0141165		Potri.001G211400	-7.59385	7.2462	0.00878756
Potri.009G127800	1.31631	3.53736	0.0142966		Potri.001G393000	-1.98271	0.570652	0.00893225
Potri.001G411600	1.90778	-0.218467	0.0142966		Potri.004G029800	-8.94126	1.26121	0.00904044
Potri.004G053800	1.44682	2.49134	0.0144654		Potri.007G025000	-1.32283	1.63521	0.00904044
Potri.010G004500	0.724861	4.40873	0.0145018		Potri.013G036600	-1.33681	1.50675	0.00911116
Potri.014G063800	2.3233	-2.36022	0.014584		Potri.017G074900	-3.39681	0.29572	0.0092207
Potri.T126100	1.47498	0.115456	0.0145897		Potri.005G105100	-1.27196	1.57515	0.00930648
Potri.001G462800	2.01555	2.05292	0.0146337		Potri.008G009200	-1.3823	-0.574392	0.00953338
Potri.T135700	4.16344	-3.18442	0.0148842		Potri.T044300	-1.67241	0.294638	0.00955137
Potri.008G203800	0.93599	2.64509	0.0149469		Potri.001G234400	-2.97999	-2.08044	0.00981106
Potri.009G053700	1.29251	5.59673	0.0149763		Potri.004G023500	-1.67747	-1.37449	0.00982382
Potri.009G025900	1.69244	3.74709	0.0149883		Potri.001G401800	-3.17785	-2.8969	0.00989496
Potri.003G078500	0.776302	4.20648	0.015028		Potri.002G147000	-1.53731	4.65448	0.00991818
Potri.010G082500	1.31561	2.32859	0.0152143		Potri.016G008300	-3.68358	-2.77625	0.0100752
Potri.013G116000	2.55654	-2.70965	0.0154864		Potri.009G092400	-1.61253	4.27665	0.0102389
Potri.T000600	2.61223	-0.688125	0.015579		Potri.006G072100	-2.5666	0.17108	0.0102937
Potri.013G154000	1.97448	3.94107	0.0156701		Potri.018G132400	-1.70909	0.824503	0.0104611
Potri.011G071900	0.982868	3.80954	0.0157559		Potri.014G056300	-4.70284	0.0709075	0.0104811
Potri.001G172400	0.926226	7.4823	0.0157942		Potri.004G167300	-4.56439	3.94261	0.0104896
Potri.016G026600	1.82678	0.145893	0.0160508		Potri.010G080300	-1.0913	7.72004	0.010541
Potri.018G108200	1.4361	3.40279	0.0160652		Potri.013G020200	-3.13299	2.17072	0.0105641
Potri.007G064900	2.75027	-1.94511	0.0161781		Potri.005G061500	-2.65886	3.84181	0.0107472
Potri.018G095100	2.64978	2.97658	0.0161835		Potri.001G363300	-1.32243	4.07697	0.0107735
Potri.006G015200	1.18739	2.68206	0.016226		Potri.017G133600	-2.41166	3.68953	0.0108242
Potri.019G122500	2.17941	-1.15048	0.0162601		Potri.013G035200	-0.965868	3.6978	0.0110414
Potri.012G033400	2.79101	1.52393	0.0163799		Potri.009G059600	-1.16793	1.27016	0.0110445
Potri.009G006700	4.35025	-3.64736	0.0164579		Potri.003G189700	-2.58259	5.4711	0.0110951
Potri.012G070900	1.20017	5.05431	0.0168222		Potri.018G028300	-6.83431	2.19049	0.0111325
Potri.010G059600	2.62469	2.16948	0.0170024		Potri.013G099400	-4.68684	0.872532	0.0111558
Potri.001G144100	1.96855	1.08646	0.0171117		Potri.008G113000	-1.75991	0.153814	0.0112435
Potri.007G137100	1.22254	3.55556	0.0171722		Potri.013G161200	-0.737376	4.96793	0.0113349
Potri.002G181800	1.70495	2.1393	0.017187		Potri.010G045700	-1.05025	2.88023	0.0113403
Potri.004G058900	1.78217	-1.92744	0.0173276		Potri.002G095100	-3.34468	5.99845	0.0113658
Potri.009G057500	1.19665	4.7011	0.0174254		Potri.015G040600	-4.31927	-3.6581	0.0113969
Potri.T028200	2.10027	-2.37826	0.0175722		Potri.012G024200	-3.46966	-2.51131	0.0114262
Potri.006G061200	1.42541	0.680359	0.0175894		Potri.005G178100	-0.982813	4.06762	0.0114498
Potri.014G020500	3.45483	2.03639	0.0176126		Potri.007G125500	-4.32746	-3.65562	0.0114578
Potri.010G183500	3.84641	2.69133	0.0177532		Potri.014G110000	-5.87077	2.09763	0.011468
Potri.T010000	5.83134	-2.89426	0.0177603		Potri.002G130700	-2.2327	4.69419	0.0115121
Potri.015G025200	1.47865	-1.67796	0.0177635		Potri.002G168800	-3.42289	-3.23804	0.0115999
Potri.007G143100	4.40661	-3.04629	0.0178557		Potri.T127600	-2.2516	-2.86424	0.011601
Potri.010G143600	3.53907	-1.52119	0.0179474		Potri.016G071000	-6.23321	3.73338	0.0116137
Potri.008G112900	3.52899	0.253025	0.0179529		Potri.T001900	-1.82628	3.41436	0.0116351
Potri.007G108600	2.84849	1.62801	0.0179774		Potri.016G059400	-2.08923	2.55764	0.0116622
Potri.011G167200	2.57567	1.04787	0.0179774		Potri.010G057000	-1.11931	3.55631	0.0117518
Potri.006G212300	4.9419	-3.41235	0.0180194		Potri.T023200	-1.89878	-0.963016	0.0117598
Potri.013G135100	2.78168	-0.891707	0.018081		Potri.012G047300	-1.6096	0.380647	0.0119288
Potri.003G017400	0.797786	3.74639	0.018081		Potri.010G146700	-1.20728	3.23854	0.0119784
Potri.006G133100	1.50744	2.54993	0.0181417		Potri.004G013000	-1.45304	1.06439	0.0121855
Potri.015G015100	1.44174	0.474155	0.018566		Potri.001G458400	-2.52922	-0.413717	0.0122816
Potri.019G057700	2.1606	-2.95694	0.0186625		Potri.004G048200	-1.48814	-1.59767	0.0123319
Potri.008G034300	5.39734	1.64056	0.0187549		Potri.015G122300	-1.8008	3.44847	0.0124177
Potri.019G028500	0.95223	6.15917	0.0187678		Potri.012G001500	-2.74099	2.83272	0.012497
Potri.017G052900	2.76886	-0.945109	0.0187777		Potri.013G038000	-1.03308	2.96583	0.0126955
Potri.011G001200	1.38378	1.18358	0.0188849		Potri.006G211600	-3.83368	0.865706	0.0127345
Potri.012G047900	3.26548	-0.812925	0.0190731		Potri.002G127000	-3.09548	-2.76101	0.0128487
Potri.T032500	1.79736	1.81713	0.0192779		Potri.017G102800	-2.35367	-2.90784	0.0129109
Potri.004G191400	2.88517	-2.46402	0.0193341		Potri.004G069700	-6.57503	-2.35337	0.012966
Potri.018G087400	2.2986	1.93453	0.0194373		Potri.001G355500	-2.76521	-2.38126	0.0131521
Potri.T040900	0.972393	4.10635	0.0194373		Potri.011G072900	-4.82641	-2.82398	0.013191
Potri.T118700	4.26827	-1.75316	0.0194915		Potri.001G195300	-0.823005	5.2256	0.0132197
Potri.001G256400	1.3694	4.38942	0.0196243		Potri.008G091900	-3.65924	2.12103	0.0132543
Potri.001G049500	2.7422	-2.80797	0.0196768		Potri.003G055000	-1.90615	-1.92499	0.0134405
Potri.012G085900	1.7606	1.82104	0.0196794		Potri.001G429200	-2.5761	-2.88989	0.0134523
Potri.006G037400	3.89038	-3.00883	0.0201458		Potri.T031200	-1.50502	1.45937	0.0135341
Potri.003G127900	2.16436	-0.685186	0.0202091		Potri.018G101300	-1.42697	5.55304	0.0135642
Potri.017G003100	3.84382	-3.38435	0.0202121		Potri.001G305500	-1.18698	3.51038	0.0135933
Potri.005G032600	3.20246	2.34251	0.0203754		Potri.004G091500	-3.64405	-2.23356	0.0137467
Potri.008G033500	6.28043	-1.71198	0.020434		Potri.003G061600	-2.19633	0.032913	0.0138259
Potri.006G142800	0.887804	6.06235	0.0205497		Potri.014G076200	-2.91038	-3.0656	0.013965
Potri.018G047800	0.762891	6.89496	0.0206915		Potri.013G060400	-3.37251	0.391738	0.0140479
Potri.009G085500	2.36781	0.569441	0.0208143		Potri.002G253700	-3.56374	-1.06124	0.0141165
Potri.019G106200	3.02408	2.93748	0.020866		Potri.008G086500	-6.40833	4.94784	0.0141415
Potri.013G065500	0.799533	3.76494	0.0209956		Potri.018G082000	-1.49306	-0.217212	0.0142147
Potri.002G056500	1.1071	4.6861	0.0210146		Potri.001G425900	-1.97403	-0.798369	0.0142651
Potri.T170700	2.25009	6.45435	0.0210285		Potri.004G189800	-1.25802	1.50155	0.0142966
Potri.004G151600	1.04236	2.43483	0.0211196		Potri.001G041100	-3.82699	-1.84259	0.0142966
Potri.010G118800	3.1312	-2.95177	0.0212663		Potri.005G048000	-4.41001	-3.61226	0.0143222
Potri.011G152900	3.82999	-2.12487	0.0212935		Potri.008G067700	-1.82485	1.49505	0.0145897
Potri.005G214800	2.3032	5.1353	0.021504		Potri.015G109800	-2.28958	4.7849	0.0145897
Potri.019G121000	2.07099	-1.18517	0.0215641		Potri.006G266700	-4.96442	1.31672	0.0145897
Potri.T127700	1.35995	0.394224	0.0218292		Potri.004G148400	-5.13128	0.975101	0.0145897
Potri.016G032000	1.77041	1.42736	0.0218824		Potri.018G058800	-4.22766	0.933118	0.014893
Potri.005G068900	2.0461	2.98198	0.0219958		Potri.010G088600	-2.99663	4.03961	0.014893
Potri.016G052700	3.37611	1.13213	0.0221592		Potri.017G114200	-5.27728	3.59674	0.0149431
Potri.011G035600	1.33221	3.26655	0.0222893		Potri.006G248200	-1.77143	2.69938	0.0149469
Potri.010G108800	0.961281	3.7234	0.0223087		Potri.004G231100	-2.71389	-3.29891	0.0149469
Potri.005G039500	1.28339	3.03207	0.0224952		Potri.004G215100	-2.42421	-0.471318	0.015028
Potri.T150800	1.15187	2.31174	0.022517		Potri.001G025800	-7.81833	4.47125	0.0150641
Potri.009G170600	1.86127	3.17017	0.0225724		Potri.011G073700	-5.12714	1.66308	0.0150641
Potri.T098100	2.53785	-3.26691	0.0228281		Potri.001G416900	-2.33399	-3.02239	0.0151146
Potri.005G233300	2.66655	-0.956871	0.023174		Potri.006G109000	-1.27627	-0.241682	0.0151557
Potri.008G152700	1.19452	0.651293	0.023174		Potri.007G105200	-2.37258	-2.98928	0.0151836
Potri.004G034800	1.17511	4.95298	0.023226		Potri.008G217200	-3.64013	1.90084	0.0152189
Potri.006G280300	1.64108	1.021	0.023226		Potri.001G048100	-0.837217	4.72076	0.0152358
Potri.017G140500	1.64518	0.511462	0.023226		Potri.005G227600	-1.44698	4.97498	0.0152462
Potri.016G006500	1.70993	2.94425	0.023226		Potri.006G005600	-5.03209	2.86163	0.0153539
Potri.T075900	1.6601	-0.735257	0.0233117		Potri.013G009700	-3.7453	1.00453	0.0154725
Potri.011G035100	1.84737	0.306752	0.0233494		Potri.013G073600	-4.32298	3.37423	0.0154725
Potri.003G026800	1.06279	2.498	0.0234098		Potri.003G091100	-1.19066	3.56719	0.0154932
Potri.014G181600	1.27124	3.11361	0.0234098		Potri.003G179000	-2.93138	-1.51924	0.015572
Potri.001G251900	1.01149	3.98523	0.0234152		Potri.006G268900	-2.5424	-1.7271	0.0156061
Potri.014G184100	3.18804	2.09328	0.0234152		Potri.008G208900	-1.28672	2.05562	0.0156112
Potri.004G205500	1.65299	3.57709	0.0234277		Potri.016G006900	-2.33993	-0.825826	0.0156112
Potri.014G182000	2.81459	-0.380696	0.0234471		Potri.002G126300	-1.27966	3.89831	0.0157423
Potri.005G048700	1.53176	2.64969	0.0239189		Potri.T106800	-1.38326	2.43445	0.0157751
Potri.015G030700	2.05905	1.52818	0.0240768		Potri.007G116200	-1.22165	3.44878	0.0158757
Potri.001G316300	1.76811	-0.17178	0.0241147		Potri.011G100500	-2.19752	-2.38164	0.0160508
Potri.001G024200	1.17343	1.42954	0.0241147		Potri.006G128300	-5.14622	0.19801	0.0160508
Potri.T052400	1.14832	4.17597	0.0241654		Potri.010G122900	-1.13152	4.23252	0.0160832
Potri.005G203400	3.84853	-2.50929	0.0244514		Potri.009G127500	-4.52451	0.40452	0.016135
Potri.015G012000	1.29468	4.14644	0.0245359		Potri.016G111500	-2.82032	-3.04935	0.0162601
Potri.T064300	0.914532	3.26855	0.0245568		Potri.010G168900	-1.95135	3.58828	0.0162601
Potri.011G022900	1.43555	3.07537	0.0246963		Potri.006G016000	-7.17381	2.1804	0.016315
Potri.010G064500	1.1086	2.29708	0.0247566		Potri.014G002900	-1.27384	2.02674	0.0163482
Potri.001G334800	3.86937	2.54898	0.0248477		Potri.012G098200	-2.94139	-2.38663	0.0163719
Potri.006G117700	2.0562	0.572246	0.0248737		Potri.001G451300	-1.65956	2.41334	0.0163799
Potri.014G064800	1.2887	0.891651	0.0251451		Potri.002G108900	-7.8939	9.64273	0.0163799
Potri.015G057000	1.46119	4.66664	0.0252415		Potri.015G123100	-3.57415	-3.16643	0.0163799
Potri.004G231500	1.86077	4.70231	0.0253024		Potri.014G126400	-2.67004	-3.13732	0.0164579
Potri.016G093000	1.20155	2.17451	0.0253758		Potri.T146300	-2.63338	-3.34595	0.0164997
Potri.T034100	2.30167	-2.12977	0.0256598		Potri.015G107700	-1.53213	1.16052	0.0165164
Potri.017G140400	2.28078	-1.15572	0.0256956		Potri.019G107000	-5.98179	-2.77355	0.0166152
Potri.008G205200	2.27251	1.48234	0.0257133		Potri.008G158500	-2.79207	1.49485	0.0167135
Potri.019G069200	4.01301	3.54511	0.0258129		Potri.009G109500	-2.06525	2.07353	0.0168222
Potri.003G054900	0.898429	4.13021	0.025816		Potri.006G190700	-3.26602	-0.403811	0.016839
Potri.006G040000	1.12446	4.60891	0.0259473		Potri.001G179400	-2.39245	1.82892	0.0168531
Potri.T169200	1.20618	0.349071	0.0260494		Potri.012G082400	-3.65537	5.15231	0.0170623
Potri.016G049400	3.04028	1.7901	0.0261402		Potri.015G084800	-1.13165	4.55595	0.0171722
Potri.018G129800	1.82458	4.09869	0.0262708		Potri.010G197200	-3.64601	0.502436	0.017187
Potri.002G164600	1.62731	-0.398477	0.0266451		Potri.006G080400	-7.63904	7.04683	0.017187
Potri.015G043600	1.29386	4.22943	0.0267354		Potri.005G093500	-2.27638	-1.15916	0.0172944
Potri.003G216100	2.59945	2.01033	0.0267369		Potri.003G004900	-1.7982	-2.25812	0.0173089
Potri.T032800	2.26667	-2.4101	0.026935		Potri.001G271000	-7.49382	4.11246	0.0173255
Potri.018G085600	1.20738	3.17355	0.0269813		Potri.014G079300	-3.11998	0.599229	0.0173255
Potri.T027900	2.56007	-2.67361	0.0269813		Potri.017G096100	-2.45599	-3.27022	0.0176126
Potri.011G094200	0.689152	4.74739	0.0271401		Potri.010G247300	-3.64946	-3.41341	0.0176163
Potri.002G022100	1.38288	-0.520089	0.0272377		Potri.006G000100	-5.66812	-2.97889	0.0176323
Potri.003G200100	1.32587	2.23416	0.0273004		Potri.010G069000	-5.14061	4.08981	0.0178406
Potri.012G008800	1.13914	-0.457332	0.0273654		Potri.010G167300	-1.18285	3.23371	0.0178557
Potri.006G092300	1.18462	3.11699	0.0275915		Potri.019G065700	-0.883652	5.60763	0.0179474
Potri.001G012500	5.25266	-0.908551	0.027631		Potri.006G278000	-6.53223	4.6533	0.0179774
Potri.001G169500	1.5319	3.72485	0.027631		Potri.019G106300	-6.35637	-2.51419	0.0179774
Potri.001G278200	0.69888	4.97027	0.027631		Potri.012G097300	-1.79748	2.57019	0.0180069
Potri.004G083600	2.58385	-2.86187	0.0276346		Potri.016G047000	-1.41256	1.89553	0.0181129
Potri.T078000	1.12211	2.33634	0.02764		Potri.001G082700	-2.25455	4.54358	0.0181417
Potri.017G107300	1.34388	0.0496651	0.0278844		Potri.005G072000	-2.11186	2.93674	0.0183177
Potri.017G145000	1.18053	3.36037	0.0280333		Potri.003G121100	-2.31664	2.4589	0.0184127
Potri.004G161400	2.96085	3.43559	0.0281478		Potri.010G191600	-1.94758	1.20084	0.0184618
Potri.006G038000	3.51967	0.685166	0.0281484		Potri.008G164600	-1.56125	1.62277	0.0187114
Potri.008G134000	2.3589	0.911525	0.028254		Potri.001G094800	-1.61831	4.36326	0.0187549
Potri.005G009300	5.54271	-3.05384	0.028254		Potri.001G440400	-6.83769	-2.1536	0.0187549
Potri.010G124200	1.36376	2.27891	0.028338		Potri.009G094500	-4.68374	2.3383	0.0187777
Potri.009G147900	3.06462	3.90777	0.028874		Potri.016G112600	-0.848769	3.60715	0.0189822
Potri.T074200	1.49804	0.280987	0.0291114		Potri.001G050900	-1.81938	-2.6179	0.018988
Potri.014G009800	2.32687	-3.24858	0.0295036		Potri.002G167500	-4.8008	0.41328	0.018988
Potri.T116200	2.09357	0.359321	0.02954		Potri.001G296000	-1.24353	1.18678	0.0191065
Potri.017G147400	2.61959	1.85018	0.0296648		Potri.T066500	-1.09585	2.90357	0.0191327
Potri.014G183800	2.36966	0.67853	0.0299559		Potri.010G088500	-7.48658	3.50571	0.0196551
Potri.003G201900	3.52858	2.40626	0.0302032		Potri.005G230200	-2.48613	4.29102	0.0196794
Potri.001G300600	3.30211	-3.60405	0.0302329		Potri.019G022800	-4.01928	-2.80788	0.0196921
Potri.003G170000	1.72071	1.58377	0.0302492		Potri.017G012500	-1.00581	2.93728	0.0197392
Potri.005G135600	2.27222	-2.88775	0.0303208		Potri.001G404400	-5.10922	4.07199	0.020116
Potri.014G011400	1.2774	-1.3118	0.0303208		Potri.015G049800	-1.73476	0.309517	0.020116
Potri.017G105000	1.21251	0.558629	0.0303876		Potri.001G299500	-7.28897	5.25323	0.0201564
Potri.001G389400	1.86018	-2.04853	0.0303876		Potri.012G101100	-4.67139	3.83475	0.0204002
Potri.004G128400	4.26154	1.16059	0.0306236		Potri.012G069800	-5.54292	2.91596	0.020434
Potri.008G187300	1.56601	4.07615	0.0307058		Potri.008G010200	-0.925429	2.97414	0.0205878
Potri.T118000	0.781897	3.26768	0.0307112		Potri.015G105500	-2.57055	0.245899	0.0208164
Potri.005G154800	4.21083	-1.08482	0.0307674		Potri.004G195700	-2.21591	-0.780355	0.020866
Potri.015G060600	2.50838	-2.01825	0.030797		Potri.001G092400	-1.83292	1.9384	0.0209956
Potri.001G205400	0.868208	5.11936	0.030797		Potri.016G068600	-4.47614	-0.380937	0.0209965
Potri.014G103200	1.03255	3.07099	0.030797		Potri.004G069400	-0.937328	4.40669	0.0209965
Potri.003G032700	2.38656	-3.20484	0.0308726		Potri.003G080400	-4.21352	2.66492	0.0210232
Potri.011G137500	1.32817	1.26256	0.0308726		Potri.005G254400	-1.51173	0.898231	0.0211472
Potri.018G121800	4.14835	-0.919217	0.0309085		Potri.T165200	-1.50297	-1.1045	0.0211472
Potri.008G130400	2.52658	4.20106	0.0310748		Potri.002G095500	-2.05541	-0.448055	0.021199
Potri.013G097900	1.58646	2.08526	0.0310937		Potri.008G144000	-2.65691	-1.09917	0.021199
Potri.004G213900	3.34363	0.644277	0.0311875		Potri.009G106400	-5.05588	-2.12941	0.021199
Potri.004G233500	3.22852	-1.71181	0.0313187		Potri.004G151400	-1.7579	-0.171513	0.021504
Potri.001G463100	1.74248	2.00138	0.0315091		Potri.005G055600	-1.69275	1.45059	0.021504
Potri.009G161400	1.23345	3.16638	0.0317608		Potri.010G125000	-4.11145	-0.274635	0.0216055
Potri.011G055900	2.13443	0.865738	0.0317638		Potri.004G150200	-0.973159	4.38536	0.0216748
Potri.018G035500	1.20218	4.58846	0.0319564		Potri.008G212800	-4.26367	-3.66476	0.0216748
Potri.009G040600	0.672097	6.75232	0.0325172		Potri.001G123300	-3.40105	-3.56432	0.0217152
Potri.014G148200	1.07061	4.42233	0.0327242		Potri.006G260500	-1.20032	0.976237	0.0221175
Potri.007G023700	0.949095	4.78095	0.0329211		Potri.006G058500	-3.58368	-1.82306	0.0221978
Potri.005G155300	2.62885	0.727537	0.0331185		Potri.013G103600	-1.65979	3.76016	0.0223087
Potri.006G072700	1.77289	-0.067708	0.0334069		Potri.010G228400	-1.56868	3.79133	0.0223087
Potri.017G075300	1.74131	-1.43165	0.0335644		Potri.003G125900	-1.34586	1.81635	0.0223087
Potri.001G259200	1.35992	2.69403	0.0338528		Potri.018G025100	-2.36339	4.3856	0.0224952
Potri.005G017000	1.0944	1.95187	0.0338652		Potri.009G163500	-0.857812	3.97061	0.0224952
Potri.006G003700	3.81427	0.0177727	0.0341197		Potri.002G028400	-1.58182	4.91161	0.0225724
Potri.012G055700	6.73138	3.24975	0.0341771		Potri.005G143600	-3.33312	-3.28322	0.0226325
Potri.T161400	1.55678	-1.35422	0.0341989		Potri.008G045300	-1.95654	3.52933	0.0228281
Potri.009G009600	0.83333	3.24346	0.0342524		Potri.001G098800	-4.27201	4.59013	0.0228858
Potri.017G026300	0.694751	5.59338	0.0343115		Potri.018G110300	-0.965853	8.24131	0.0229023
Potri.009G063200	2.77725	-1.13484	0.0344924		Potri.014G057700	-0.982347	7.14963	0.0229023
Potri.004G057800	1.1509	4.64958	0.0345253		Potri.006G078500	-1.6719	0.494975	0.0229023
Potri.001G222900	3.55184	-3.1945	0.0345253		Potri.012G022300	-5.78516	1.36361	0.0229561
Potri.011G034700	2.76655	-2.10283	0.0347455		Potri.T068400	-2.27547	-2.94298	0.0229662
Potri.003G196300	0.666912	5.13433	0.0347998		Potri.003G059800	-2.0249	2.95854	0.023226
Potri.012G070300	1.67782	0.848872	0.0348162		Potri.006G108100	-3.31213	1.17471	0.023295
Potri.003G006000	3.19057	-1.55508	0.0351108		Potri.013G023100	-0.764994	6.9578	0.0233117
Potri.011G017100	3.68465	-3.42966	0.0352925		Potri.007G030100	-0.866362	2.96105	0.0233889
Potri.012G114400	0.978957	3.17148	0.035545		Potri.018G122100	-3.19434	-1.69174	0.0233945
Potri.004G231800	1.93777	-1.35287	0.0356179		Potri.001G342600	-0.948876	5.30719	0.0234335
Potri.010G144900	2.69328	-1.01166	0.0356711		Potri.002G198600	-0.852921	5.90297	0.0239052
Potri.015G006100	2.17409	-1.71426	0.035759		Potri.001G408900	-2.6046	-2.91847	0.0239189
Potri.004G097700	3.28392	-3.03427	0.0365368		Potri.006G203900	-2.56618	1.64374	0.0241654
Potri.012G079100	1.83948	1.59607	0.0366022		Potri.002G147200	-2.35715	-0.035512	0.0242752
Potri.008G106400	1.51177	6.71812	0.0366276		Potri.T127500	-1.60577	-0.564483	0.0242918
Potri.004G018900	2.50684	-2.96489	0.0368478		Potri.004G166400	-4.30966	-2.31413	0.0243403
Potri.006G129700	4.27259	-1.87983	0.0368852		Potri.006G005900	-4.35818	2.21864	0.0243746
Potri.016G011000	1.6641	-0.126751	0.0369349		Potri.013G091300	-4.85722	-0.490169	0.0245343
Potri.016G101900	3.38143	0.79523	0.0369814		Potri.015G122900	-2.51947	-1.73645	0.0245568
Potri.T132700	3.03823	-3.22434	0.0370885		Potri.012G129200	-0.974971	5.71827	0.0246272
Potri.001G248600	3.32839	-2.19775	0.0371034		Potri.003G034600	-1.95215	2.22253	0.0246581
Potri.011G120000	0.949462	2.61637	0.0371063		Potri.011G012000	-1.28174	3.07583	0.0247366
Potri.017G007700	1.2358	3.26404	0.0372947		Potri.019G012000	-6.11215	2.41758	0.0247491
Potri.001G409500	1.46601	5.44659	0.0373332		Potri.010G083600	-2.39655	4.81466	0.0247496
Potri.015G104700	4.27139	2.19662	0.0375236		Potri.015G126500	-0.756521	3.44944	0.0248954
Potri.017G096600	1.32747	-0.71895	0.0379726		Potri.004G068100	-2.3148	-1.34287	0.0249409
Potri.011G114500	2.67875	2.10119	0.0380061		Potri.007G035900	-1.02966	3.52536	0.0249694
Potri.019G066200	0.673832	4.42482	0.0382025		Potri.010G253600	-1.49398	1.23783	0.0250925
Potri.001G070200	1.28972	-0.240667	0.0384336		Potri.018G007900	-4.27896	-0.990079	0.0251451
Potri.005G189800	1.51044	-0.223257	0.0384336		Potri.017G128700	-1.85859	0.719592	0.0253349
Potri.014G073500	1.18621	2.24529	0.0386125		Potri.001G128600	-1.90454	3.31445	0.0254541
Potri.018G032800	2.35307	-2.34192	0.0386184		Potri.001G198900	-2.23682	1.6826	0.0256531
Potri.005G032400	3.10286	2.52882	0.0386184		Potri.005G054200	-2.88313	0.604348	0.0256598
Potri.001G411500	2.8394	-2.03201	0.0386728		Potri.003G093900	-1.01632	2.48289	0.0256956
Potri.010G047000	1.64696	1.07147	0.03883		Potri.004G070900	-2.15205	2.52593	0.0257546
Potri.001G379700	1.24063	2.27606	0.0388645		Potri.013G126600	-1.12304	3.79244	0.0259016
Potri.001G091100	0.900293	3.6653	0.0389469		Potri.004G038000	-6.21138	4.148	0.0262379
Potri.013G107100	1.04627	4.23871	0.0390271		Potri.017G138200	-1.9586	-2.46897	0.0262566
Potri.019G109400	3.30417	0.370439	0.0391369		Potri.016G046000	-5.89843	-0.256745	0.0263226
Potri.008G140600	1.27692	2.95554	0.0392232		Potri.015G108400	-5.8422	2.02029	0.0263226
Potri.001G305400	5.2138	-2.05753	0.039244		Potri.008G189100	-3.24108	-0.806477	0.0263226
Potri.008G182700	0.604845	5.36762	0.0392716		Potri.001G159900	-7.45341	6.87693	0.0263476
Potri.013G098600	1.58051	4.3774	0.0394532		Potri.018G136100	-1.26798	0.9601	0.026728
Potri.005G128900	0.79561	4.20492	0.0397618		Potri.001G243900	-2.21138	-1.11423	0.0267354
Potri.T053100	1.47775	-1.0286	0.039888		Potri.009G060400	-6.43618	1.23889	0.0269447
Potri.014G024500	1.16273	3.60644	0.03995		Potri.003G122700	-1.85925	1.75906	0.0269447
Potri.019G089900	1.00839	3.20764	0.0400139		Potri.007G130700	-3.87243	-0.297424	0.0274205
Potri.015G045700	2.00518	0.399861	0.040133		Potri.003G040100	-2.0595	-0.243371	0.0274205
Potri.002G244300	3.33909	-2.60498	0.040133		Potri.008G150800	-4.63454	-0.186749	0.0275876
Potri.013G070900	0.925822	4.0261	0.040133		Potri.018G140400	-3.25875	0.827508	0.027631
Potri.018G115200	0.935919	3.34296	0.0403555		Potri.003G029800	-1.18435	2.15331	0.02764
Potri.015G059600	1.2932	-0.538702	0.0405088		Potri.014G011100	-3.51466	-3.17154	0.02764
Potri.010G132300	1.59949	0.826458	0.0406422		Potri.009G117200	-2.94479	1.22134	0.0279693
Potri.001G018300	2.15241	0.66077	0.0406422		Potri.009G014900	-0.746421	4.80362	0.0281478
Potri.001G460400	1.4399	6.16122	0.0410215		Potri.006G010000	-1.21504	5.7594	0.0283724
Potri.009G057300	2.16008	4.3492	0.0410736		Potri.001G449400	-3.24035	-3.33451	0.0289087
Potri.001G311100	3.17246	-3.36657	0.0410972		Potri.008G076600	-3.93036	5.156	0.0289845
Potri.010G186400	2.98676	-3.04363	0.0411283		Potri.011G008500	-1.43609	1.31252	0.0290898
Potri.015G128500	6.71474	1.55378	0.041646		Potri.007G109500	-2.32838	1.87248	0.0292278
Potri.T031900	0.978759	0.463418	0.0418369		Potri.001G381600	-7.45239	5.61711	0.0292312
Potri.003G070000	0.889988	1.42247	0.0418912		Potri.T110300	-1.89183	-1.48303	0.0294281
Potri.001G184100	0.899661	5.21267	0.0418912		Potri.001G435800	-2.01691	3.0924	0.0294457
Potri.014G078700	2.14635	1.44054	0.0419259		Potri.002G171800	-6.73703	4.69338	0.0296615
Potri.001G427700	1.57651	1.347	0.041992		Potri.018G113700	-1.71881	2.39817	0.0296648
Potri.013G114900	2.27588	0.937383	0.0421577		Potri.016G101100	-2.18152	-0.688841	0.0297037
Potri.004G036600	1.81466	4.42533	0.0425766		Potri.006G199000	-0.990053	4.14883	0.0301598
Potri.006G222200	1.26076	3.80185	0.0429355		Potri.011G022000	-6.50949	3.27699	0.0301673
Potri.010G081000	1.97443	1.17931	0.0430726		Potri.001G349600	-6.23014	3.78935	0.0301952
Potri.007G072300	1.66819	4.50265	0.0431015		Potri.016G105400	-1.82404	-0.476888	0.0303876
Potri.003G078600	1.85237	0.524249	0.0431349		Potri.T155800	-4.82668	-2.09091	0.0305043
Potri.004G028600	1.17644	1.77644	0.043363		Potri.016G037900	-1.95374	4.4523	0.0305107
Potri.004G049000	2.09023	-1.68486	0.0434343		Potri.019G084700	-2.4109	1.8282	0.0307031
Potri.003G169700	1.35338	1.68392	0.0435294		Potri.003G204600	-1.53229	2.35499	0.0307058
Potri.008G103300	1.59738	0.0553103	0.0436256		Potri.018G135800	-1.03475	2.28168	0.0307112
Potri.006G001300	3.82887	2.28179	0.0437671		Potri.006G127500	-1.20314	3.5073	0.0307674
Potri.005G140000	1.10404	2.93285	0.0437671		Potri.013G017900	-2.06634	3.77088	0.0308726
Potri.003G030400	1.65233	3.97192	0.0437671		Potri.001G421400	-4.58125	-1.9019	0.0308726
Potri.013G097200	1.74933	-0.774895	0.0437786		Potri.004G002700	-2.3192	3.02306	0.030948
Potri.002G088500	1.40193	1.08082	0.0440707		Potri.003G051900	-1.07091	4.66128	0.0312849
Potri.002G187500	1.5214	4.61656	0.0442511		Potri.003G222300	-1.34249	3.21904	0.0313173
Potri.004G006700	2.2932	-0.635927	0.0442511		Potri.007G109100	-0.842063	6.02866	0.0315091
Potri.004G009900	2.88154	-0.491577	0.044262		Potri.002G031200	-4.07115	3.81548	0.0315209
Potri.017G135900	2.26183	-1.53431	0.0443691		Potri.012G109400	-0.710978	4.99029	0.0315209
Potri.001G005100	1.15645	4.68523	0.0444172		Potri.005G118700	-6.03456	-2.73511	0.0315209
Potri.004G041000	1.43323	5.23143	0.0446861		Potri.017G032300	-1.60516	1.00496	0.0317998
Potri.010G132800	1.57452	0.720881	0.0446965		Potri.011G106200	-6.57559	4.71064	0.0318666
Potri.003G219900	1.12299	4.62543	0.0446972		Potri.004G026100	-4.08793	1.88023	0.0318951
Potri.003G208500	1.9736	-3.02934	0.0449631		Potri.002G128100	-1.51174	4.65918	0.0319039
Potri.003G124500	5.61184	-2.32212	0.0451439		Potri.011G150300	-3.38093	3.23052	0.0320478
Potri.001G010600	1.51001	2.12244	0.0453151		Potri.002G109300	-5.64147	1.40679	0.0323151
Potri.008G149600	4.08714	0.249565	0.0455246		Potri.010G101800	-3.81048	-0.696328	0.0324985
Potri.010G054100	1.3557	0.577737	0.0455279		Potri.008G160800	-0.750954	4.20149	0.0325162
Potri.011G066700	1.21049	0.875246	0.0455279		Potri.015G133100	-2.10344	-0.976596	0.0330619
Potri.002G164900	2.94992	-2.85892	0.0456685		Potri.002G026400	-1.27067	0.210689	0.0330631
Potri.007G042700	2.01584	-0.398942	0.0456685		Potri.001G408800	-0.739339	6.25021	0.0331348
Potri.010G174200	2.03642	2.5122	0.0456716		Potri.006G065300	-1.31678	4.0851	0.0331783
Potri.015G099100	1.87867	1.27751	0.0456716		Potri.005G242600	-2.09917	0.780616	0.0331783
Potri.009G105400	1.71453	2.04024	0.0457036		Potri.006G263600	-3.60786	-0.812451	0.0332779
Potri.T176200	1.5348	-1.10682	0.045787		Potri.016G078700	-3.0624	-0.419308	0.0332779
Potri.T082400	1.11669	2.45093	0.0460019		Potri.008G020100	-1.18218	4.35635	0.0333808
Potri.002G227300	0.784663	6.42071	0.0460178		Potri.014G163600	-3.41142	-2.60212	0.0336961
Potri.014G118700	1.55232	-2.19755	0.0461996		Potri.012G135300	-1.5133	-1.09375	0.0337472
Potri.015G046000	2.09738	-1.89404	0.0465557		Potri.016G078400	-1.52684	1.63864	0.0340167
Potri.018G144800	1.63929	-0.392569	0.0465814		Potri.006G234800	-0.969261	2.75123	0.0341771
Potri.001G418100	1.54254	0.553487	0.0466497		Potri.001G163500	-1.96087	-1.22053	0.0341771
Potri.T052300	1.5313	1.97244	0.0468483		Potri.001G415600	-0.835042	5.08021	0.0341856
Potri.015G024100	3.14506	-3.12124	0.0470623		Potri.011G157700	-5.23713	0.744375	0.0342138
Potri.001G222500	0.627828	5.35574	0.0471652		Potri.004G141300	-0.990464	4.22701	0.0342138
Potri.010G053100	1.72512	0.179675	0.0472327		Potri.001G314700	-0.791937	4.59181	0.0344275
Potri.010G228600	0.977518	1.87284	0.0472468		Potri.001G440000	-4.05936	-3.75734	0.0344505
Potri.014G184200	3.23177	-1.78002	0.0472468		Potri.001G246300	-1.70048	0.796882	0.0345203
Potri.001G247200	2.75719	3.16262	0.0473642		Potri.001G294100	-2.16541	-1.22013	0.0345253
Potri.003G116200	1.40046	1.20371	0.0473716		Potri.005G181000	-5.86821	0.1131	0.0346921
Potri.017G136000	2.25318	-0.486152	0.0480111		Potri.005G246900	-1.74747	0.280818	0.0346921
Potri.014G038200	1.52904	2.83254	0.048132		Potri.003G016600	-2.23987	-2.31673	0.0347998
Potri.017G036900	3.18769	-1.10737	0.0481652		Potri.018G130100	-1.36702	2.34904	0.0348233
Potri.004G024300	2.16671	-2.1866	0.0482333		Potri.014G066500	-1.88467	2.87373	0.0351108
Potri.016G121600	1.54463	1.40959	0.048253		Potri.009G122000	-1.58112	-1.64592	0.0351151
Potri.015G039100	1.47257	1.57658	0.0482778		Potri.009G161300	-1.91012	0.291289	0.0352018
Potri.T009700	3.5781	-2.51316	0.0484935		Potri.016G069600	-2.58524	-3.20217	0.0352018
Potri.010G059900	2.21512	0.39888	0.0487132		Potri.014G031000	-1.16335	6.0333	0.0352018
Potri.015G018400	4.41946	-3.6381	0.0491978		Potri.005G098900	-4.8352	1.74162	0.0352925
Potri.002G077600	1.13708	0.156799	0.0494965		Potri.T050200	-2.47134	-2.5669	0.0353385
Potri.019G088400	3.27268	-3.60409	0.0494965		Potri.009G094000	-1.50126	3.90397	0.0353862
					Potri.019G115300	-6.25832	-1.60363	0.0354391
					Potri.012G020100	-1.0741	1.76799	0.0354391
					Potri.003G026900	-1.03275	0.344052	0.0354722
					Potri.008G143400	-1.86755	0.551035	0.0354899
					Potri.006G105500	-2.39825	-0.518125	0.035501
					Potri.006G099100	-3.33948	2.35222	0.0356524
					Potri.013G146100	-3.02021	-0.931591	0.0357467
					Potri.013G107500	-1.54175	-0.288156	0.0358272
					Potri.010G009500	-2.12243	-2.63438	0.0359441
					Potri.T145200	-1.5359	-0.126212	0.0362936
					Potri.013G032900	-3.91093	0.048568	0.036409
					Potri.019G130300	-0.661769	5.30104	0.0369761
					Potri.014G069300	-2.56917	-0.144202	0.0373041
					Potri.003G027800	-1.47049	-1.5966	0.0373332
					Potri.014G072400	-0.79371	5.35261	0.0373646
					Potri.019G084600	-1.66417	3.73123	0.0375049
					Potri.003G052200	-0.976113	3.31807	0.0375049
					Potri.017G097700	-1.82097	0.371133	0.0375236
					Potri.008G047200	-0.959574	3.84049	0.0375236
					Potri.013G015100	-2.311	2.3345	0.037828
					Potri.001G188500	-2.08087	1.81799	0.0379278
					Potri.015G103600	-6.94141	3.66986	0.0379278
					Potri.T118100	-1.72762	-1.84508	0.0380375
					Potri.008G203300	-8.15939	5.17095	0.0380419
					Potri.001G109000	-1.04298	1.1156	0.0382025
					Potri.001G162300	-1.88003	-0.661491	0.0382378
					Potri.013G042200	-1.85468	1.63471	0.0384336
					Potri.002G026200	-0.984679	5.14897	0.0384336
					Potri.008G161500	-1.6687	-1.45936	0.0384336
					Potri.015G087400	-4.74727	4.5625	0.0384787
					Potri.014G162100	-5.85573	0.153988	0.0385471
					Potri.008G155900	-4.22157	1.76392	0.0387526
					Potri.015G135200	-1.45806	3.47684	0.0387875
					Potri.017G089100	-1.30985	0.324659	0.0389337
					Potri.008G061300	-4.0021	1.01773	0.0390396
					Potri.016G020500	-2.162	-1.18368	0.0390396
					Potri.007G069100	-0.803816	3.58528	0.0391443
					Potri.001G299700	-1.08009	3.19851	0.039244
					Potri.009G136300	-7.28064	5.48118	0.039244
					Potri.018G058700	-1.87596	-2.3238	0.0392716
					Potri.001G439200	-1.71117	-2.10499	0.039561
					Potri.014G154500	-1.81305	3.71619	0.0396843
					Potri.005G044200	-1.12104	2.29684	0.039888
					Potri.006G001600	-7.28033	2.13498	0.039888
					Potri.T090400	-4.44001	-2.97412	0.03995
					Potri.015G125200	-1.80938	-2.60597	0.040133
					Potri.016G055600	-0.794085	4.00363	0.0407314
					Potri.001G457000	-3.24757	-0.952629	0.0407952
					Potri.006G059600	-1.64117	5.16109	0.0408528
					Potri.003G026600	-1.31512	1.77392	0.0410157
					Potri.006G051200	-0.806763	4.5259	0.0410215
					Potri.009G044000	-4.95244	0.219248	0.0412569
					Potri.001G174900	-1.3785	4.73168	0.0412767
					Potri.003G075600	-1.54057	3.74426	0.0414168
					Potri.006G026000	-1.00324	2.12845	0.041646
					Potri.014G077900	-6.08229	2.75772	0.041646
					Potri.008G120200	-5.66858	1.42678	0.0417663
					Potri.006G270400	-4.08207	-3.75195	0.0419053
					Potri.004G135600	-5.84727	2.5079	0.0422334
					Potri.015G107300	-1.57044	1.48924	0.0423055
					Potri.015G024500	-1.27229	0.646114	0.0425259
					Potri.016G093600	-1.0153	5.38795	0.0425766
					Potri.006G186300	-2.81735	-2.91438	0.0428616
					Potri.003G025400	-2.55414	-2.74265	0.043036
					Potri.008G093900	-1.33764	2.01948	0.0431896
					Potri.010G111300	-1.43075	1.70608	0.0432304
					Potri.010G213400	-2.03005	5.80991	0.0434787
					Potri.001G250100	-2.99905	-1.96174	0.0436256
					Potri.018G048800	-1.06887	-0.300304	0.0437671
					Potri.010G176400	-0.678937	5.3568	0.0438007
					Potri.003G008500	-0.949124	3.98789	0.0439969
					Potri.017G055900	-2.50211	1.37953	0.0441672
					Potri.T109800	-2.29663	-3.05227	0.0441672
					Potri.001G301000	-1.4601	1.15088	0.044226
					Potri.007G018000	-1.39294	5.87298	0.0442511
					Potri.001G128400	-2.52574	-1.7956	0.0443018
					Potri.001G348200	-1.29819	2.95543	0.0449755
					Potri.007G085700	-1.51601	1.59053	0.0451439
					Potri.008G152300	-2.81514	2.72832	0.0454419
					Potri.005G147200	-1.68859	3.85741	0.0454644
					Potri.002G157900	-4.00322	2.32416	0.0454886
					Potri.004G036500	-1.0467	5.98131	0.0455279
					Potri.018G079600	-0.773683	4.15102	0.0456685
					Potri.010G176500	-1.29722	6.797	0.0456685
					Potri.006G006900	-4.2408	1.34943	0.0457505
					Potri.007G115100	-2.37662	2.05254	0.045787
					Potri.T047800	-1.17044	1.3064	0.0458085
					Potri.012G011800	-3.07012	-3.67465	0.0458621
					Potri.002G233800	-0.741065	4.39188	0.0460019
					Potri.015G060300	-4.10868	-1.16196	0.0460019
					Potri.002G116800	-1.46952	-0.537537	0.0460019
					Potri.018G150300	-5.37336	1.55269	0.0463459
					Potri.008G140200	-0.90439	5.45227	0.0464595
					Potri.001G325800	-2.30713	4.21158	0.0466056
					Potri.003G202200	-7.79064	1.79068	0.04666
					Potri.010G242000	-1.95403	-2.14882	0.0466634
					Potri.T012100	-2.37886	-2.98546	0.0469654
					Potri.T012900	-1.18165	3.0093	0.0470085
					Potri.008G038800	-1.24431	2.2722	0.0470623
					Potri.017G138800	-5.88693	3.1033	0.0470623
					Potri.004G067100	-1.4551	-0.519625	0.0473642
					Potri.011G065300	-3.65014	-1.47196	0.0473716
					Potri.001G173600	-4.55012	-0.0222818	0.0474407
					Potri.012G124100	-3.04324	0.937948	0.0476376
					Potri.009G085900	-2.96377	-1.72772	0.0476376
					Potri.008G015800	-3.28273	-3.5982	0.0478354
					Potri.005G004600	-1.43917	1.49591	0.0479291
					Potri.014G068300	-1.09234	1.94149	0.0479306
					Potri.011G121500	-4.20707	-0.848808	0.0479306
					Potri.010G244400	-1.33622	1.48189	0.0479756
					Potri.011G145000	-3.04069	4.08653	0.0479875
					Potri.010G153700	-6.37478	3.12884	0.0482019
					Potri.005G025600	-1.7784	-1.63034	0.048253
					Potri.015G078200	-2.25891	2.8564	0.0482778
					Potri.018G051800	-3.18355	0.207551	0.0482778
					Potri.008G102900	-3.49452	6.11719	0.0484935
					Potri.010G082700	-1.64502	-1.94463	0.0485602
					Potri.011G024300	-5.76706	-0.0602839	0.0485816
					Potri.007G122500	-8.03121	3.20885	0.0486879
					Potri.001G110400	-4.81667	1.95375	0.0486977
					Potri.005G126800	-3.94979	-0.786094	0.0490781
					Potri.005G232300	-2.51801	3.83156	0.0491776
					Potri.002G228700	-3.8605	3.3155	0.0494965
					Potri.011G075600	-1.06546	2.10385	0.0495898

## Sheet: Table S3
Table S3. All significantly over-represented GO categories among genes with sex differences in expression, analyzed for each developmental stage individually. The g:SCS algorithm for multiple testing correction was used.
Contrast	Bias	p.value	domain	GO.term.ID	Go.term.name
June	M	1.36e-05	MF	GO:0043531	ADP binding
June	M	0.0118	BP	GO:0008610	lipid biosynthetic process
June	M	0.0155	BP	GO:0031408	oxylipin biosynthetic process
June	M	0.0183	BP	GO:0031407	oxylipin metabolic process
June	F	0.00385	BP	GO:0009061	anaerobic respiration
June	F	0.0463	BP	GO:0036293	response to decreased oxygen levels
June	F	0.0486	CC	GO:0034702	ion channel complex
June	F	0.0486	CC	GO:0034707	chloride channel complex
July	M	3.96e-06	BP	GO:0048367	shoot system development
July	M	8.58e-06	BP	GO:0010817	regulation of hormone levels
July	M	5.38e-05	BP	GO:0009908	flower development
July	M	8.02e-05	BP	GO:0090567	reproductive shoot system development
July	M	0.000382	BP	GO:0042445	hormone metabolic process
July	M	0.000812	BP	GO:0099402	plant organ development
July	M	0.00108	BP	GO:0048437	floral organ development
July	M	0.00481	MF	GO:0043531	ADP binding
July	M	0.00954	BP	GO:0048827	phyllome development
July	M	0.0248	BP	GO:0048438	floral whorl development
July	M	0.0421	BP	GO:0009909	regulation of flower development
July	M	0.0427	BP	GO:0009266	response to temperature stimulus
July	M	0.0451	CC	GO:0055044	symplast
July	M	0.0451	CC	GO:0009506	plasmodesma
July	M	0.0467	CC	GO:0030054	cell junction
July	M	0.0467	CC	GO:0005911	cell-cell junction
July	M	0.0486	MF	GO:0001012	RNA polymerase II regulatory region DNA binding
July	M	0.0486	MF	GO:0000977	RNA polymerase II regulatory region sequence-specific DNA binding
July	F	3.91e-08	BP	GO:0009408	response to heat
July	F	6.4e-08	BP	GO:0042493	response to drug
July	F	9.48e-07	BP	GO:0046677	response to antibiotic
July	F	5.87e-06	BP	GO:0042542	response to hydrogen peroxide
July	F	1.57e-05	BP	GO:0045087	innate immune response
July	F	2.14e-05	BP	GO:0002376	immune system process
July	F	2.48e-05	BP	GO:0006955	immune response
July	F	4.47e-05	BP	GO:0009644	response to high light intensity
July	F	6.4e-05	BP	GO:0009814	defense response, incompatible interaction
July	F	0.000305	BP	GO:0009266	response to temperature stimulus
July	F	0.000444	MF	GO:0005516	calmodulin binding
July	F	0.000645	BP	GO:0009642	response to light intensity
July	F	0.000753	BP	GO:0006979	response to oxidative stress
July	F	0.000784	BP	GO:0000302	response to reactive oxygen species
July	F	0.00392	BP	GO:0009627	systemic acquired resistance
July	F	0.0041	BP	GO:0010243	response to organonitrogen compound
July	F	0.012	BP	GO:0031347	regulation of defense response
July	F	0.0158	MF	GO:0016682	oxidoreductase activity, acting on diphenols and related substances as donors, oxygen as acceptor
July	F	0.0291	BP	GO:0009698	phenylpropanoid metabolic process
July	F	0.0438	MF	GO:0052716	hydroquinone:oxygen oxidoreductase activity
August	M	0.000127	MF	GO:0043531	ADP binding
August	M	0.000372	BP	GO:0009908	flower development
August	M	0.00054	BP	GO:0090567	reproductive shoot system development
August	M	0.00145	BP	GO:0048437	floral organ development
August	M	0.00332	BP	GO:0048367	shoot system development
August	M	0.0123	BP	GO:0099402	plant organ development
August	M	0.0309	BP	GO:0048438	floral whorl development
August	F	4.74e-09	BP	GO:0009834	plant-type secondary cell wall biogenesis
August	F	5.48e-06	BP	GO:0009808	lignin metabolic process
August	F	6.42e-06	BP	GO:0009698	phenylpropanoid metabolic process
August	F	6.62e-06	BP	GO:0042546	cell wall biogenesis
August	F	6.23e-05	BP	GO:0009699	phenylpropanoid biosynthetic process
August	F	0.000238	BP	GO:0009809	lignin biosynthetic process
August	F	0.000433	BP	GO:0009832	plant-type cell wall biogenesis
August	F	0.000678	BP	GO:0071554	cell wall organization or biogenesis
August	F	0.00486	BP	GO:0071669	plant-type cell wall organization or biogenesis
August	F	0.00554	BP	GO:0045087	innate immune response
August	F	0.0056	MF	GO:0043565	sequence-specific DNA binding
August	F	0.00722	BP	GO:0002376	immune system process
August	F	0.00805	BP	GO:0006955	immune response
August	F	0.00892	BP	GO:0010410	hemicellulose metabolic process
August	F	0.0144	MF	GO:0004674	protein serine/threonine kinase activity
August	F	0.0171	BP	GO:1901568	fatty acid derivative metabolic process
August	F	0.0177	BP	GO:0010166	wax metabolic process
August	F	0.0232	BP	GO:0045491	xylan metabolic process
August	F	0.026	MF	GO:0046527	glucosyltransferase activity
August	F	0.0274	BP	GO:1901570	fatty acid derivative biosynthetic process
August	F	0.031	BP	GO:0044550	secondary metabolite biosynthetic process
August	F	0.0407	BP	GO:0010143	cutin biosynthetic process
September	M	0.00385	BP	GO:0009908	flower development
September	M	0.00475	MF	GO:0043531	ADP binding
September	M	0.00535	BP	GO:0090567	reproductive shoot system development
September	M	0.0246	BP	GO:0048438	floral whorl development
September	M	0.0352	BP	GO:0048437	floral organ development
September	M	0.0417	BP	GO:0009266	response to temperature stimulus
September	M	0.0467	BP	GO:0009626	plant-type hypersensitive response
September	M	0.0485	MF	GO:0001012	RNA polymerase II regulatory region DNA binding
September	M	0.0485	MF	GO:0000977	RNA polymerase II regulatory region sequence-specific DNA binding
September	F	1.83e-06	BP	GO:0048646	anatomical structure formation involved in morphogenesis
September	F	0.000665	MF	GO:0004674	protein serine/threonine kinase activity
September	F	0.0025	BP	GO:1905393	plant organ formation
September	F	0.00391	BP	GO:0010500	transmitting tissue development
September	F	0.0051	BP	GO:0048449	floral organ formation
September	F	0.011	BP	GO:0048438	floral whorl development
September	F	0.015	BP	GO:0048437	floral organ development
September	F	0.0158	BP	GO:0048859	formation of anatomical boundary
September	F	0.0158	BP	GO:0090691	formation of plant organ boundary
September	F	0.0166	BP	GO:0009908	flower development
September	F	0.0185	BP	GO:0048467	gynoecium development
September	F	0.0222	BP	GO:0090567	reproductive shoot system development
September	F	0.0348	BP	GO:0048367	shoot system development
September	F	0.0374	BP	GO:0099402	plant organ development
September	F	0.041	BP	GO:0048827	phyllome development
October	M	0.000451	BP	GO:0006270	DNA replication initiation
October	M	0.000481	BP	GO:0006268	DNA unwinding involved in DNA replication
October	M	0.000655	BP	GO:0090567	reproductive shoot system development
October	M	0.00108	rea	REAC:R-ATH-68949	Orc1 removal from chromatin
October	M	0.0012	rea	REAC:R-ATH-69052	Switching of origins to a post-replicative state
October	M	0.00165	BP	GO:0009908	flower development
October	M	0.0022	CC	GO:0042555	MCM complex
October	M	0.00341	rea	REAC:R-ATH-69239	Synthesis of DNA
October	M	0.00376	BP	GO:0048367	shoot system development
October	M	0.00544	rea	REAC:R-ATH-69306	DNA Replication
October	M	0.00561	MF	GO:0043531	ADP binding
October	M	0.0113	BP	GO:0007049	cell cycle
October	M	0.0119	rea	REAC:R-ATH-69242	S Phase
October	M	0.0147	MF	GO:0003678	DNA helicase activity
October	M	0.0149	CC	GO:0008541	proteasome regulatory particle, lid subcomplex
October	M	0.0295	CC	GO:0000347	THO complex
October	M	0.0307	BP	GO:0032392	DNA geometric change
October	M	0.0307	BP	GO:0032508	DNA duplex unwinding
October	M	0.0323	CC	GO:0022624	proteasome accessory complex
October	M	0.0323	CC	GO:0005838	proteasome regulatory particle
October	M	0.0474	BP	GO:0048437	floral organ development
October	F	4.04e-07	MF	GO:0004674	protein serine/threonine kinase activity
October	F	0.0106	BP	GO:0048859	formation of anatomical boundary
October	F	0.0106	BP	GO:0090691	formation of plant organ boundary
October	F	0.0167	BP	GO:0042737	drug catabolic process
October	F	0.0241	BP	GO:0017001	antibiotic catabolic process
October	F	0.0249	BP	GO:0009698	phenylpropanoid metabolic process
October	F	0.0306	BP	GO:0098754	detoxification
October	F	0.0315	BP	GO:0009636	response to toxic substance
October	F	0.039	BP	GO:1901141	regulation of lignin biosynthetic process
October	F	0.0421	MF	GO:0004601	peroxidase activity
March	M	0.000103	BP	GO:0090567	reproductive shoot system development
March	M	0.000111	BP	GO:0048658	anther wall tapetum development
March	M	0.000116	BP	GO:0048653	anther development
March	M	0.000231	BP	GO:0048437	floral organ development
March	M	0.000272	BP	GO:0009908	flower development
March	M	0.000284	BP	GO:0048466	androecium development
March	M	0.000284	BP	GO:0048443	stamen development
March	M	0.000533	BP	GO:0048438	floral whorl development
March	M	0.00263	BP	GO:0030154	cell differentiation
March	M	0.0139	CC	GO:0008541	proteasome regulatory particle, lid subcomplex
March	M	0.0222	BP	GO:0048444	floral organ morphogenesis
March	M	0.0294	CC	GO:0022624	proteasome accessory complex
March	M	0.0294	CC	GO:0005838	proteasome regulatory particle
March	M	0.046	BP	GO:0048367	shoot system development
March	F	1.2e-05	MF	GO:0004674	protein serine/threonine kinase activity
March	F	0.0253	BP	GO:0048859	formation of anatomical boundary
March	F	0.0253	BP	GO:0090691	formation of plant organ boundary
March	F	0.0337	MF	GO:0043531	ADP binding
May	M	1.38e-07	MF	GO:0015075	ion transmembrane transporter activity
May	M	1.73e-07	BP	GO:0042493	response to drug
May	M	5.76e-07	BP	GO:0080110	sporopollenin biosynthetic process
May	M	6.58e-07	BP	GO:0034220	ion transmembrane transport
May	M	2.34e-06	MF	GO:0015318	inorganic molecular entity transmembrane transporter activity
May	M	3.72e-06	BP	GO:0010208	pollen wall assembly
May	M	6.56e-06	MF	GO:0022804	active transmembrane transporter activity
May	M	7.42e-06	BP	GO:0010927	cellular component assembly involved in morphogenesis
May	M	1.09e-05	BP	GO:0010584	pollen exine formation
May	M	1.12e-05	BP	GO:0006812	cation transport
May	M	2.31e-05	BP	GO:0048653	anther development
May	M	4.1e-05	MF	GO:0008324	cation transmembrane transporter activity
May	M	4.61e-05	BP	GO:0009555	pollen development
May	M	7.31e-05	BP	GO:0048658	anther wall tapetum development
May	M	0.000101	BP	GO:0098660	inorganic ion transmembrane transport
May	M	0.000186	BP	GO:0098655	cation transmembrane transport
May	M	0.000559	MF	GO:0043565	sequence-specific DNA binding
May	M	0.000587	MF	GO:0051119	sugar transmembrane transporter activity
May	M	0.000634	MF	GO:0022890	inorganic cation transmembrane transporter activity
May	M	0.000989	BP	GO:0048646	anatomical structure formation involved in morphogenesis
May	M	0.00162	BP	GO:0098662	inorganic cation transmembrane transport
May	M	0.00247	BP	GO:0006855	drug transmembrane transport
May	M	0.00293	BP	GO:0009617	response to bacterium
May	M	0.00307	BP	GO:0034219	carbohydrate transmembrane transport
May	M	0.00356	MF	GO:0001067	regulatory region nucleic acid binding
May	M	0.00356	MF	GO:0044212	transcription regulatory region DNA binding
May	M	0.00467	BP	GO:0048229	gametophyte development
May	M	0.00489	BP	GO:0048466	androecium development
May	M	0.00489	BP	GO:0048443	stamen development
May	M	0.00526	BP	GO:0015893	drug transport
May	M	0.0149	BP	GO:0030001	metal ion transport
May	M	0.0215	MF	GO:0004674	protein serine/threonine kinase activity
May	M	0.0237	BP	GO:0048585	negative regulation of response to stimulus
May	M	0.0252	MF	GO:0015144	carbohydrate transmembrane transporter activity
May	M	0.0292	MF	GO:0046915	transition metal ion transmembrane transporter activity
May	M	0.0303	BP	GO:0048438	floral whorl development
May	M	0.0318	MF	GO:0015291	secondary active transmembrane transporter activity
May	M	0.0353	BP	GO:0015849	organic acid transport
May	M	0.0353	BP	GO:0046942	carboxylic acid transport
May	M	0.0362	BP	GO:0015711	organic anion transport
May	M	0.0367	BP	GO:0002237	response to molecule of bacterial origin
May	M	0.0464	BP	GO:0031348	negative regulation of defense response
May	M	0.0483	BP	GO:0000041	transition metal ion transport
May	F	9.38e-12	BP	GO:0007049	cell cycle
May	F	1.62e-08	BP	GO:0006260	DNA replication
May	F	1.07e-07	BP	GO:0022402	cell cycle process
May	F	1.81e-07	BP	GO:0006270	DNA replication initiation
May	F	2.66e-07	BP	GO:0090698	post-embryonic plant morphogenesis
May	F	4.27e-07	BP	GO:0099402	plant organ development
May	F	5.47e-07	BP	GO:0048367	shoot system development
May	F	1.57e-06	BP	GO:0051301	cell division
May	F	3.41e-06	BP	GO:0009653	anatomical structure morphogenesis
May	F	4.56e-06	BP	GO:0009888	tissue development
May	F	5.69e-06	BP	GO:0090567	reproductive shoot system development
May	F	7.6e-06	BP	GO:0009908	flower development
May	F	1.58e-05	BP	GO:0006261	DNA-dependent DNA replication
May	F	5.24e-05	BP	GO:1905392	plant organ morphogenesis
May	F	7.94e-05	CC	GO:0042555	MCM complex
May	F	0.000107	BP	GO:0009733	response to auxin
May	F	0.000117	BP	GO:0045786	negative regulation of cell cycle
May	F	0.00015	BP	GO:1903047	mitotic cell cycle process
May	F	0.000153	BP	GO:0048827	phyllome development
May	F	0.000177	BP	GO:0010817	regulation of hormone levels
May	F	0.000467	BP	GO:0010564	regulation of cell cycle process
May	F	0.000477	BP	GO:0006268	DNA unwinding involved in DNA replication
May	F	0.00055	BP	GO:0071103	DNA conformation change
May	F	0.000641	BP	GO:0042445	hormone metabolic process
May	F	0.000684	BP	GO:0048646	anatomical structure formation involved in morphogenesis
May	F	0.00107	BP	GO:0032392	DNA geometric change
May	F	0.00107	BP	GO:0032508	DNA duplex unwinding
May	F	0.00119	BP	GO:0048437	floral organ development
May	F	0.00122	rea	REAC:R-ATH-69239	Synthesis of DNA
May	F	0.0015	BP	GO:0042446	hormone biosynthetic process
May	F	0.00151	BP	GO:0010016	shoot system morphogenesis
May	F	0.00201	MF	GO:0003678	DNA helicase activity
May	F	0.00243	MF	GO:0046983	protein dimerization activity
May	F	0.00253	BP	GO:0030154	cell differentiation
May	F	0.00323	BP	GO:0048438	floral whorl development
May	F	0.00399	BP	GO:0051726	regulation of cell cycle
May	F	0.00652	BP	GO:0010374	stomatal complex development
May	F	0.00788	MF	GO:0001135	RNA polymerase II transcription regulator recruiting activity
May	F	0.00869	MF	GO:0001134	transcription regulator recruiting activity
May	F	0.0116	BP	GO:0090696	post-embryonic plant organ development
May	F	0.0129	BP	GO:0071365	cellular response to auxin stimulus
May	F	0.0134	BP	GO:0009734	auxin-activated signaling pathway
May	F	0.0177	MF	GO:0043565	sequence-specific DNA binding
May	F	0.0221	BP	GO:0007140	male meiotic nuclear division
May	F	0.0225	BP	GO:0048507	meristem development
May	F	0.0249	BP	GO:0000075	cell cycle checkpoint
May	F	0.0262	BP	GO:0007389	pattern specification process
May	F	0.0262	BP	GO:0003002	regionalization
May	F	0.0281	BP	GO:0009699	phenylpropanoid biosynthetic process
May	F	0.0284	CC	GO:0032993	protein-DNA complex
May	F	0.0314	CC	GO:0031261	DNA replication preinitiation complex
May	F	0.0335	BP	GO:1905393	plant organ formation
May	F	0.0357	BP	GO:0048466	androecium development
May	F	0.0357	BP	GO:0048443	stamen development
May	F	0.0382	BP	GO:0031570	DNA integrity checkpoint
May	F	0.0397	BP	GO:0022622	root system development
May	F	0.0402	BP	GO:0090626	plant epidermis morphogenesis
May	F	0.0439	BP	GO:0000278	mitotic cell cycle
MF: molecular function, BP: biological process, CC: cellular compartment

## Sheet: Table S4
Table S4. Genes with sex-differential transcript abundance are given for each developmental stage.
Contrast	Bias	Gene.ID
June	M	Potri.T046300
June	M	Potri.017G103300
June	M	Potri.004G016400
June	M	Potri.019G093900
June	M	Potri.004G182100
June	M	Potri.019G005200
June	M	Potri.010G074500
June	M	Potri.017G105300
June	M	Potri.008G023400
June	M	Potri.017G097900
June	M	Potri.018G003500
June	M	Potri.019G031200
June	M	Potri.001G446600
June	M	Potri.019G004800
June	M	Potri.016G143600
June	M	Potri.T066400
June	M	Potri.004G040700
June	M	Potri.018G140400
June	M	Potri.008G225000
June	M	Potri.019G094000
June	M	Potri.T061900
June	M	Potri.019G004700
June	M	Potri.013G037300
June	M	Potri.001G029300
June	M	Potri.019G115300
June	M	Potri.002G212200
June	M	Potri.T049400
June	M	Potri.017G048700
June	M	Potri.019G094100
June	M	Potri.002G079000
June	M	Potri.016G037900
June	M	Potri.T067100
June	M	Potri.008G066300
June	M	Potri.001G171300
June	M	Potri.018G001500
June	M	Potri.005G070200
June	M	Potri.014G048700
June	M	Potri.018G007200
June	M	Potri.011G074100
June	M	Potri.T141000
June	M	Potri.013G139900
June	M	Potri.T138600
June	M	Potri.008G172900
June	M	Potri.004G026200
June	M	Potri.019G111200
June	M	Potri.001G345800
June	M	Potri.014G048900
June	M	Potri.017G103700
June	M	Potri.019G120700
June	M	Potri.001G436100
June	M	Potri.018G001400
June	M	Potri.018G146600
June	M	Potri.013G087800
June	M	Potri.014G002000
June	M	Potri.011G049100
June	M	Potri.017G105400
June	M	Potri.005G014100
June	M	Potri.003G019900
June	M	Potri.014G010700
June	M	Potri.003G015700
June	M	Potri.005G025700
June	M	Potri.003G036700
June	M	Potri.018G001200
June	M	Potri.019G020200
June	M	Potri.009G117200
June	M	Potri.007G141700
June	M	Potri.018G112700
June	M	Potri.019G123700
June	M	Potri.016G135700
June	M	Potri.019G004600
June	M	Potri.008G019200
June	M	Potri.013G140100
June	M	Potri.019G097800
June	M	Potri.013G139800
June	M	Potri.019G132200
June	M	Potri.003G193500
June	M	Potri.011G013700
June	M	Potri.018G136200
June	M	Potri.019G106300
June	M	Potri.002G150200
June	M	Potri.010G023600
June	M	Potri.006G206800
June	M	Potri.004G000700
June	M	Potri.004G169800
June	M	Potri.T066900
June	M	Potri.001G258200
June	M	Potri.001G434200
June	M	Potri.015G112400
June	M	Potri.008G174900
June	M	Potri.001G171400
June	M	Potri.012G135700
June	M	Potri.001G319200
June	M	Potri.011G150300
June	M	Potri.004G069600
June	M	Potri.002G096000
June	M	Potri.008G113800
June	M	Potri.018G079100
June	M	Potri.004G039700
June	M	Potri.013G066900
June	M	Potri.010G103600
June	M	Potri.019G107000
June	M	Potri.T029900
June	M	Potri.T121900
June	M	Potri.019G088500
June	M	Potri.T136000
June	M	Potri.016G086500
June	M	Potri.018G003300
June	M	Potri.019G094600
June	M	Potri.014G020600
June	M	Potri.010G154600
June	M	Potri.011G152100
June	M	Potri.015G060300
June	M	Potri.006G062400
June	M	Potri.018G120000
June	M	Potri.011G151800
June	M	Potri.003G179400
June	M	Potri.012G101100
June	M	Potri.015G133100
June	M	Potri.017G006000
June	M	Potri.T023100
June	M	Potri.002G247300
June	M	Potri.012G121400
June	M	Potri.T131000
June	M	Potri.005G031500
June	M	Potri.001G451300
June	M	Potri.011G017600
June	M	Potri.016G056000
June	M	Potri.001G434000
June	M	Potri.004G105700
June	M	Potri.016G093100
June	M	Potri.T047700
June	M	Potri.T103200
June	M	Potri.T051700
June	M	Potri.001G395300
June	M	Potri.014G009300
June	M	Potri.017G022000
June	M	Potri.007G039500
June	M	Potri.011G015400
June	M	Potri.005G132300
June	M	Potri.T051000
June	M	Potri.001G446100
June	M	Potri.006G091700
June	M	Potri.013G139200
June	M	Potri.016G067300
June	M	Potri.018G004200
June	M	Potri.019G010500
June	M	Potri.004G147200
June	M	Potri.T047600
June	M	Potri.001G355900
June	M	Potri.017G103800
June	M	Potri.009G114600
June	M	Potri.002G219800
June	M	Potri.005G169200
June	M	Potri.009G099700
June	M	Potri.T090400
June	M	Potri.004G231400
June	M	Potri.001G429500
June	M	Potri.017G024400
June	M	Potri.010G021400
June	M	Potri.017G105600
June	M	Potri.007G145100
June	M	Potri.004G148400
June	M	Potri.011G072900
June	M	Potri.014G088300
June	M	Potri.016G028200
June	M	Potri.009G116700
June	M	Potri.006G120100
June	M	Potri.017G097700
June	M	Potri.002G108600
June	M	Potri.T044500
June	M	Potri.016G022500
June	M	Potri.004G000800
June	M	Potri.001G134900
June	M	Potri.001G428800
June	M	Potri.001G443700
June	M	Potri.015G054200
June	M	Potri.004G091500
June	M	Potri.006G069500
June	M	Potri.003G088100
June	M	Potri.001G078300
June	M	Potri.017G144500
June	M	Potri.016G120300
June	M	Potri.002G206400
June	M	Potri.T024600
June	M	Potri.004G026100
June	M	Potri.006G030400
June	M	Potri.010G082700
June	M	Potri.011G013400
June	M	Potri.T084300
June	M	Potri.010G106500
June	M	Potri.015G122900
June	M	Potri.005G118000
June	M	Potri.017G046200
June	M	Potri.014G003400
June	M	Potri.018G122100
June	M	Potri.017G097800
June	M	Potri.018G088500
June	M	Potri.001G341700
June	M	Potri.016G137500
June	M	Potri.016G074500
June	M	Potri.013G045000
June	M	Potri.005G030700
June	M	Potri.016G058700
June	M	Potri.T145600
June	M	Potri.014G175000
June	M	Potri.014G043100
June	M	Potri.004G170300
June	M	Potri.002G030500
June	M	Potri.017G143400
June	M	Potri.009G035900
June	M	Potri.008G210900
June	M	Potri.019G022800
June	M	Potri.T024500
June	M	Potri.T036600
June	M	Potri.014G001900
June	M	Potri.004G139700
June	M	Potri.001G386300
June	M	Potri.006G097400
June	M	Potri.011G101200
June	M	Potri.013G011500
June	M	Potri.018G119600
June	M	Potri.006G210600
June	M	Potri.006G064700
June	M	Potri.017G063500
June	F	Potri.005G035700
June	F	Potri.001G221200
June	F	Potri.007G102300
June	F	Potri.013G119800
June	F	Potri.006G151600
June	F	Potri.013G091100
June	F	Potri.017G074500
June	F	Potri.001G222100
June	F	Potri.005G081100
June	F	Potri.009G109200
June	F	Potri.004G148100
June	F	Potri.004G187100
June	F	Potri.006G209900
June	F	Potri.001G386700
June	F	Potri.006G019900
June	F	Potri.001G221400
June	F	Potri.015G103000
June	F	Potri.011G126100
June	F	Potri.003G026000
June	F	Potri.T069800
June	F	Potri.013G134800
June	F	Potri.T135200
June	F	Potri.017G142900
June	F	Potri.004G033300
June	F	Potri.001G221800
June	F	Potri.014G196200
June	F	Potri.006G261100
June	F	Potri.T065200
June	F	Potri.006G005300
June	F	Potri.016G025900
June	F	Potri.007G034700
June	F	Potri.006G001300
June	F	Potri.011G126000
June	F	Potri.005G089900
June	F	Potri.007G102200
June	F	Potri.003G029000
June	F	Potri.019G133600
June	F	Potri.001G297700
June	F	Potri.001G384700
June	F	Potri.012G009800
June	F	Potri.019G024700
June	F	Potri.019G002600
June	F	Potri.008G150600
June	F	Potri.014G054200
June	F	Potri.002G253400
June	F	Potri.005G012300
June	F	Potri.009G109300
June	F	Potri.012G143600
June	F	Potri.006G174600
June	F	Potri.001G221100
June	F	Potri.001G334800
June	F	Potri.001G111500
June	F	Potri.007G086000
June	F	Potri.014G020400
June	F	Potri.003G211300
June	F	Potri.013G137900
June	F	Potri.019G110800
June	F	Potri.T055700
June	F	Potri.012G026100
June	F	Potri.T132600
June	F	Potri.013G120100
June	F	Potri.008G212300
June	F	Potri.006G263500
June	F	Potri.002G034500
June	F	Potri.005G187600
June	F	Potri.002G227400
June	F	Potri.017G115900
June	F	Potri.016G026500
June	F	Potri.018G098000
June	F	Potri.017G095200
June	F	Potri.013G051100
June	F	Potri.018G100200
June	F	Potri.007G108600
June	F	Potri.T078500
June	F	Potri.015G116700
June	F	Potri.006G243600
June	F	Potri.013G148000
June	F	Potri.006G169600
June	F	Potri.004G122600
June	F	Potri.011G122100
June	F	Potri.T175800
June	F	Potri.007G055200
June	F	Potri.004G168600
June	F	Potri.019G069200
June	F	Potri.010G021800
June	F	Potri.T032400
June	F	Potri.010G231700
June	F	Potri.001G101500
June	F	Potri.002G040700
June	F	Potri.017G095900
June	F	Potri.016G026000
June	F	Potri.002G201600
June	F	Potri.012G103700
June	F	Potri.014G088400
June	F	Potri.013G103900
June	F	Potri.019G022200
June	F	Potri.016G108700
June	F	Potri.002G022600
June	F	Potri.006G117500
June	F	Potri.017G022500
June	F	Potri.008G057900
June	F	Potri.012G033400
June	F	Potri.012G056800
June	F	Potri.014G002500
June	F	Potri.008G045100
June	F	Potri.004G008700
June	F	Potri.019G095400
June	F	Potri.003G013000
June	F	Potri.001G386500
June	F	Potri.011G149400
June	F	Potri.010G059600
June	F	Potri.004G067900
June	F	Potri.T070100
June	F	Potri.T007900
June	F	Potri.T143500
June	F	Potri.T082500
June	F	Potri.015G085200
June	F	Potri.014G011700
June	F	Potri.T051400
June	F	Potri.019G065100
June	F	Potri.T171300
June	F	Potri.009G154600
June	F	Potri.013G009800
June	F	Potri.007G108400
June	F	Potri.001G190700
June	F	Potri.003G045400
June	F	Potri.014G120000
June	F	Potri.T066100
June	F	Potri.005G060200
June	F	Potri.011G054600
June	F	Potri.001G088700
June	F	Potri.007G129000
June	F	Potri.010G081900
June	F	Potri.001G268900
June	F	Potri.013G103800
June	F	Potri.007G108500
June	F	Potri.009G063200
June	F	Potri.017G020600
June	F	Potri.003G129100
June	F	Potri.002G196700
June	F	Potri.001G447600
June	F	Potri.001G194600
June	F	Potri.005G048200
June	F	Potri.016G027400
June	F	Potri.018G072100
June	F	Potri.018G022900
June	F	Potri.018G138100
June	F	Potri.001G416800
June	F	Potri.006G007900
June	F	Potri.005G060300
June	F	Potri.019G117200
June	F	Potri.T135100
June	F	Potri.016G035100
June	F	Potri.T097800
June	F	Potri.017G143600
June	F	Potri.018G098100
June	F	Potri.004G008000
June	F	Potri.016G011300
June	F	Potri.011G126400
June	F	Potri.004G232300
June	F	Potri.018G114200
June	F	Potri.016G080700
June	F	Potri.019G128600
June	F	Potri.001G387000
June	F	Potri.001G450000
June	F	Potri.001G385200
June	F	Potri.010G183500
June	F	Potri.001G270200
June	F	Potri.001G386000
June	F	Potri.001G429000
June	F	Potri.019G117700
June	F	Potri.012G069200
June	F	Potri.010G091400
June	F	Potri.019G062400
June	F	Potri.008G134000
June	F	Potri.016G101900
June	F	Potri.014G162800
June	F	Potri.012G081100
June	F	Potri.T162300
June	F	Potri.T100800
June	F	Potri.015G025900
June	F	Potri.001G311400
June	F	Potri.006G173200
June	F	Potri.011G160800
June	F	Potri.001G363400
June	F	Potri.013G106100
June	F	Potri.T139300
June	F	Potri.010G061100
June	F	Potri.005G059200
June	F	Potri.003G084000
June	F	Potri.019G051000
June	F	Potri.019G079200
June	F	Potri.T121300
June	F	Potri.001G192600
June	F	Potri.012G116000
June	F	Potri.004G155400
June	F	Potri.004G065200
June	F	Potri.003G013900
June	F	Potri.010G193100
June	F	Potri.016G020700
June	F	Potri.004G187400
June	F	Potri.T069600
June	F	Potri.013G103700
June	F	Potri.010G107600
June	F	Potri.003G109200
June	F	Potri.014G055400
June	F	Potri.T078100
June	F	Potri.T176600
June	F	Potri.002G206100
June	F	Potri.014G171500
June	F	Potri.016G096300
June	F	Potri.011G001500
June	F	Potri.015G000200
June	F	Potri.017G135800
June	F	Potri.001G408300
June	F	Potri.019G117000
June	F	Potri.017G147400
June	F	Potri.006G239600
June	F	Potri.004G075300
June	F	Potri.T107500
June	F	Potri.001G402600
June	F	Potri.014G184000
June	F	Potri.016G006100
June	F	Potri.018G148000
June	F	Potri.002G001400
June	F	Potri.013G135100
June	F	Potri.005G203200
June	F	Potri.003G071100
June	F	Potri.018G144300
June	F	Potri.013G037900
June	F	Potri.003G152400
June	F	Potri.005G011900
June	F	Potri.003G013300
June	F	Potri.003G169900
June	F	Potri.001G178300
June	F	Potri.004G184000
June	F	Potri.017G146600
June	F	Potri.013G064200
June	F	Potri.001G096600
June	F	Potri.005G100700
June	F	Potri.018G090200
June	F	Potri.012G009600
June	F	Potri.001G430600
June	F	Potri.003G022900
June	F	Potri.006G048200
June	F	Potri.T045000
June	F	Potri.014G182000
June	F	Potri.012G141300
June	F	Potri.003G199400
June	F	Potri.009G085800
June	F	Potri.T110600
June	F	Potri.009G129900
June	F	Potri.013G041500
June	F	Potri.017G020500
June	F	Potri.019G056000
June	F	Potri.011G123300
June	F	Potri.001G192800
June	F	Potri.002G140300
June	F	Potri.013G027000
June	F	Potri.017G144300
June	F	Potri.004G065400
June	F	Potri.005G122600
June	F	Potri.014G014500
June	F	Potri.T142200
June	F	Potri.T064200
June	F	Potri.006G050400
June	F	Potri.001G043100
June	F	Potri.014G170400
June	F	Potri.001G286800
June	F	Potri.001G427200
June	F	Potri.003G188000
June	F	Potri.016G040100
June	F	Potri.018G151100
June	F	Potri.019G000800
June	F	Potri.006G092400
June	F	Potri.T164200
June	F	Potri.014G103000
June	F	Potri.008G062300
June	F	Potri.002G061100
June	F	Potri.007G076600
June	F	Potri.010G192500
June	F	Potri.011G124500
June	F	Potri.001G063300
June	F	Potri.001G386100
June	F	Potri.005G133200
June	F	Potri.013G134900
June	F	Potri.006G021600
June	F	Potri.006G093200
June	F	Potri.T107400
June	F	Potri.003G201900
June	F	Potri.004G184700
June	F	Potri.010G059800
June	F	Potri.015G083200
June	F	Potri.002G191600
June	F	Potri.008G073700
June	F	Potri.013G038200
June	F	Potri.002G125700
June	F	Potri.004G230900
June	F	Potri.011G006500
June	F	Potri.014G124500
June	F	Potri.014G184100
June	F	Potri.015G086800
June	F	Potri.T162600
June	F	Potri.001G268800
June	F	Potri.014G035900
June	F	Potri.001G167600
June	F	Potri.007G105600
June	F	Potri.006G244300
June	F	Potri.015G085500
June	F	Potri.010G079500
June	F	Potri.003G087400
June	F	Potri.016G046400
June	F	Potri.010G165700
June	F	Potri.009G109400
June	F	Potri.002G166300
June	F	Potri.001G432200
June	F	Potri.T085000
June	F	Potri.017G009600
June	F	Potri.009G027700
June	F	Potri.018G028000
June	F	Potri.010G111000
June	F	Potri.019G116900
June	F	Potri.013G148100
June	F	Potri.015G042200
June	F	Potri.018G022000
June	F	Potri.008G205100
June	F	Potri.014G012900
June	F	Potri.016G137900
June	F	Potri.005G131000
June	F	Potri.006G191300
June	F	Potri.009G063300
June	F	Potri.019G022000
June	F	Potri.T041200
June	F	Potri.T043000
June	F	Potri.019G117600
June	F	Potri.016G071600
June	F	Potri.002G182300
June	F	Potri.T035900
June	F	Potri.019G116700
June	F	Potri.009G160800
June	F	Potri.003G200300
June	F	Potri.008G061800
June	F	Potri.005G228600
June	F	Potri.014G183800
June	F	Potri.002G192600
June	F	Potri.001G462800
June	F	Potri.006G061400
June	F	Potri.018G075200
July	M	Potri.T046300
July	M	Potri.018G003500
July	M	Potri.017G103300
July	M	Potri.009G021400
July	M	Potri.T066400
July	M	Potri.002G079000
July	M	Potri.T067100
July	M	Potri.005G114700
July	M	Potri.017G097900
July	M	Potri.001G409000
July	M	Potri.001G341700
July	M	Potri.016G068500
July	M	Potri.016G057600
July	M	Potri.019G005200
July	M	Potri.004G183700
July	M	Potri.001G029300
July	M	Potri.011G151800
July	M	Potri.001G230800
July	M	Potri.016G143600
July	M	Potri.001G446600
July	M	Potri.006G277900
July	M	Potri.019G004800
July	M	Potri.013G037300
July	M	Potri.001G414900
July	M	Potri.001G319200
July	M	Potri.012G102900
July	M	Potri.T029900
July	M	Potri.T131000
July	M	Potri.018G001400
July	M	Potri.001G421800
July	M	Potri.003G175700
July	M	Potri.009G142200
July	M	Potri.018G001500
July	M	Potri.001G171300
July	M	Potri.009G141700
July	M	Potri.002G212200
July	M	Potri.017G048700
July	M	Potri.018G004200
July	M	Potri.008G225000
July	M	Potri.004G016400
July	M	Potri.004G182100
July	M	Potri.019G015300
July	M	Potri.008G008600
July	M	Potri.007G039500
July	M	Potri.006G058800
July	M	Potri.015G112400
July	M	Potri.018G001100
July	M	Potri.019G004700
July	M	Potri.001G188400
July	M	Potri.001G258200
July	M	Potri.013G011500
July	M	Potri.T049400
July	M	Potri.001G434000
July	M	Potri.008G008500
July	M	Potri.017G077800
July	M	Potri.002G128400
July	M	Potri.001G171400
July	M	Potri.T175200
July	M	Potri.004G040700
July	M	Potri.009G099700
July	M	Potri.011G101500
July	M	Potri.017G103700
July	M	Potri.004G166200
July	M	Potri.015G018600
July	M	Potri.009G164300
July	M	Potri.011G013700
July	M	Potri.016G037900
July	M	Potri.005G014100
July	M	Potri.001G434200
July	M	Potri.015G101000
July	M	Potri.009G141900
July	M	Potri.011G006400
July	M	Potri.018G001200
July	M	Potri.001G436100
July	M	Potri.018G124500
July	M	Potri.002G096000
July	M	Potri.008G065000
July	M	Potri.018G146600
July	M	Potri.011G129700
July	M	Potri.011G012600
July	M	Potri.019G132200
July	M	Potri.T012600
July	M	Potri.008G023400
July	M	Potri.019G005300
July	M	Potri.004G027900
July	M	Potri.008G189600
July	M	Potri.001G428800
July	M	Potri.008G172900
July	M	Potri.001G007500
July	M	Potri.016G056000
July	M	Potri.018G136200
July	M	Potri.018G111600
July	M	Potri.007G141700
July	M	Potri.006G010300
July	M	Potri.004G215100
July	M	Potri.016G086500
July	M	Potri.001G369700
July	M	Potri.003G015700
July	M	Potri.014G037900
July	M	Potri.016G058700
July	M	Potri.T044500
July	M	Potri.006G087000
July	M	Potri.019G094100
July	M	Potri.018G079100
July	M	Potri.T047700
July	M	Potri.006G118000
July	M	Potri.008G189000
July	M	Potri.018G112700
July	M	Potri.001G305600
July	M	Potri.017G105400
July	M	Potri.004G135400
July	M	Potri.006G062400
July	M	Potri.011G045400
July	M	Potri.018G001700
July	M	Potri.004G000700
July	M	Potri.012G135700
July	M	Potri.T050100
July	M	Potri.006G079800
July	M	Potri.014G002000
July	M	Potri.009G116700
July	M	Potri.013G087800
July	M	Potri.015G028500
July	M	Potri.T012400
July	M	Potri.008G066300
July	M	Potri.005G232300
July	M	Potri.005G070200
July	M	Potri.003G173500
July	M	Potri.T121900
July	M	Potri.008G019200
July	M	Potri.011G026700
July	M	Potri.017G105600
July	M	Potri.014G010700
July	M	Potri.010G021400
July	M	Potri.001G048300
July	M	Potri.017G105300
July	M	Potri.011G100000
July	M	Potri.014G048700
July	M	Potri.005G031500
July	M	Potri.019G123700
July	M	Potri.T036600
July	M	Potri.005G242600
July	M	Potri.T138600
July	M	Potri.002G262100
July	M	Potri.006G147900
July	M	Potri.T051000
July	M	Potri.001G082700
July	M	Potri.010G103600
July	M	Potri.015G145300
July	M	Potri.018G003300
July	M	Potri.004G203400
July	M	Potri.T048300
July	M	Potri.015G108800
July	M	Potri.T023100
July	M	Potri.006G240100
July	M	Potri.019G111200
July	M	Potri.003G024400
July	M	Potri.014G012600
July	M	Potri.017G024400
July	M	Potri.018G122100
July	M	Potri.T047600
July	M	Potri.012G132900
July	M	Potri.001G293300
July	M	Potri.011G025200
July	M	Potri.014G048900
July	M	Potri.013G020000
July	M	Potri.006G091700
July	M	Potri.013G045000
July	M	Potri.T084500
July	M	Potri.003G179400
July	M	Potri.013G098200
July	M	Potri.011G015400
July	M	Potri.016G135700
July	M	Potri.003G193400
July	M	Potri.001G446100
July	M	Potri.010G154600
July	M	Potri.001G078300
July	M	Potri.006G048700
July	M	Potri.004G039700
July	M	Potri.T136000
July	M	Potri.018G102000
July	M	Potri.005G023900
July	M	Potri.T165300
July	M	Potri.003G136400
July	M	Potri.019G004600
July	M	Potri.001G429500
July	M	Potri.004G129100
July	M	Potri.007G013500
July	M	Potri.009G055700
July	M	Potri.010G047700
July	M	Potri.008G204100
July	M	Potri.018G053200
July	M	Potri.004G026100
July	M	Potri.002G260300
July	M	Potri.014G113200
July	M	Potri.004G000800
July	M	Potri.006G206900
July	M	Potri.006G001100
July	M	Potri.004G004300
July	M	Potri.014G088300
July	M	Potri.T048400
July	M	Potri.015G107500
July	M	Potri.002G113600
July	M	Potri.015G018100
July	M	Potri.016G101100
July	M	Potri.011G152200
July	M	Potri.T068700
July	M	Potri.013G091600
July	M	Potri.001G449300
July	M	Potri.014G059300
July	M	Potri.T144300
July	M	Potri.005G030700
July	M	Potri.008G030900
July	M	Potri.008G077700
July	M	Potri.011G024200
July	M	Potri.017G097800
July	M	Potri.T066900
July	M	Potri.009G158200
July	M	Potri.003G126200
July	M	Potri.005G093500
July	M	Potri.005G259500
July	M	Potri.016G013700
July	M	Potri.012G132000
July	M	Potri.013G036800
July	M	Potri.001G101200
July	M	Potri.001G029000
July	M	Potri.T011800
July	M	Potri.016G074500
July	M	Potri.012G137600
July	M	Potri.018G036800
July	M	Potri.017G143400
July	M	Potri.010G129000
July	M	Potri.019G099800
July	M	Potri.002G038400
July	M	Potri.002G106400
July	M	Potri.011G006300
July	M	Potri.006G269900
July	M	Potri.005G118000
July	M	Potri.013G091200
July	M	Potri.013G036700
July	M	Potri.013G155200
July	M	Potri.019G038600
July	M	Potri.004G002700
July	M	Potri.001G324600
July	M	Potri.001G395300
July	M	Potri.003G157200
July	M	Potri.004G091500
July	M	Potri.014G155500
July	M	Potri.001G263400
July	M	Potri.001G426500
July	M	Potri.006G038200
July	M	Potri.005G182200
July	M	Potri.002G116800
July	M	Potri.008G104700
July	M	Potri.T171500
July	M	Potri.001G424100
July	M	Potri.011G012500
July	M	Potri.004G231400
July	M	Potri.004G169800
July	M	Potri.004G093400
July	M	Potri.002G074900
July	M	Potri.008G008400
July	M	Potri.003G213600
July	M	Potri.007G074700
July	M	Potri.006G072100
July	M	Potri.018G134800
July	M	Potri.015G060300
July	M	Potri.001G443700
July	M	Potri.016G059200
July	M	Potri.019G020200
July	M	Potri.008G099000
July	M	Potri.001G372800
July	M	Potri.T138100
July	M	Potri.001G415200
July	M	Potri.012G121400
July	M	Potri.017G077700
July	M	Potri.018G070900
July	M	Potri.015G035800
July	M	Potri.006G154500
July	M	Potri.006G176400
July	M	Potri.002G017700
July	M	Potri.004G148400
July	M	Potri.009G113900
July	M	Potri.008G128500
July	M	Potri.018G031600
July	M	Potri.006G203900
July	M	Potri.018G007200
July	M	Potri.008G189100
July	M	Potri.001G188500
July	M	Potri.T171600
July	M	Potri.004G163600
July	M	Potri.003G020700
July	M	Potri.005G070300
July	M	Potri.008G019600
July	M	Potri.T069200
July	M	Potri.019G038100
July	M	Potri.010G187400
July	M	Potri.001G097900
July	M	Potri.012G004900
July	M	Potri.017G032500
July	M	Potri.010G187000
July	M	Potri.001G179400
July	M	Potri.018G140400
July	M	Potri.005G025700
July	M	Potri.011G152100
July	M	Potri.002G049200
July	M	Potri.T046100
July	M	Potri.010G116900
July	M	Potri.019G040200
July	M	Potri.017G131700
July	M	Potri.011G013400
July	M	Potri.011G151700
July	M	Potri.004G117700
July	M	Potri.017G026900
July	M	Potri.006G108100
July	M	Potri.001G391300
July	M	Potri.018G149700
July	M	Potri.017G144500
July	M	Potri.010G208800
July	M	Potri.012G018400
July	M	Potri.013G121600
July	M	Potri.007G020300
July	M	Potri.019G070300
July	M	Potri.001G355100
July	M	Potri.004G181400
July	M	Potri.019G093900
July	M	Potri.014G024300
July	M	Potri.005G037400
July	M	Potri.T130700
July	M	Potri.001G430400
July	M	Potri.007G096500
July	M	Potri.004G026200
July	M	Potri.006G208100
July	M	Potri.001G265300
July	M	Potri.019G094600
July	M	Potri.004G139700
July	M	Potri.016G126100
July	M	Potri.004G229000
July	M	Potri.015G114600
July	M	Potri.010G106500
July	M	Potri.005G169200
July	M	Potri.006G094500
July	M	Potri.011G015300
July	M	Potri.018G120000
July	M	Potri.019G045200
July	M	Potri.019G094900
July	M	Potri.008G137900
July	M	Potri.008G072200
July	M	Potri.015G107700
July	M	Potri.003G187100
July	M	Potri.011G150300
July	M	Potri.003G195200
July	M	Potri.010G178100
July	M	Potri.015G059300
July	M	Potri.014G016700
July	M	Potri.002G223100
July	M	Potri.018G132400
July	M	Potri.019G081000
July	M	Potri.002G151700
July	M	Potri.018G124400
July	M	Potri.002G262400
July	M	Potri.004G151700
July	M	Potri.017G022000
July	M	Potri.016G068700
July	M	Potri.014G009300
July	M	Potri.015G135200
July	M	Potri.015G028000
July	M	Potri.008G045300
July	M	Potri.007G017000
July	M	Potri.010G142900
July	M	Potri.005G248900
July	M	Potri.004G068600
July	M	Potri.006G105600
July	M	Potri.007G122200
July	M	Potri.014G034000
July	M	Potri.014G174900
July	M	Potri.T038600
July	M	Potri.004G074200
July	M	Potri.001G393000
July	M	Potri.018G116500
July	M	Potri.005G011800
July	M	Potri.005G241500
July	M	Potri.001G425800
July	M	Potri.002G150200
July	M	Potri.002G078300
July	M	Potri.008G086000
July	M	Potri.017G032300
July	M	Potri.002G046100
July	F	Potri.005G035700
July	F	Potri.004G187400
July	F	Potri.001G386700
July	F	Potri.004G192500
July	F	Potri.T135200
July	F	Potri.009G049900
July	F	Potri.005G132300
July	F	Potri.009G148000
July	F	Potri.019G069200
July	F	Potri.014G020400
July	F	Potri.003G026000
July	F	Potri.014G196200
July	F	Potri.012G037400
July	F	Potri.001G221200
July	F	Potri.017G074500
July	F	Potri.013G134800
July	F	Potri.007G102300
July	F	Potri.004G187100
July	F	Potri.001G387000
July	F	Potri.006G019900
July	F	Potri.013G139900
July	F	Potri.017G142900
July	F	Potri.009G147900
July	F	Potri.006G209900
July	F	Potri.019G002600
July	F	Potri.011G074100
July	F	Potri.015G000200
July	F	Potri.001G386500
July	F	Potri.016G025900
July	F	Potri.008G150600
July	F	Potri.017G058000
July	F	Potri.013G091100
July	F	Potri.T032400
July	F	Potri.013G140100
July	F	Potri.017G022500
July	F	Potri.010G091400
July	F	Potri.001G023300
July	F	Potri.012G026100
July	F	Potri.013G139800
July	F	Potri.T065200
July	F	Potri.T078500
July	F	Potri.003G109200
July	F	Potri.001G384700
July	F	Potri.003G167500
July	F	Potri.T135100
July	F	Potri.017G095900
July	F	Potri.006G174600
July	F	Potri.019G077200
July	F	Potri.006G005300
July	F	Potri.T055700
July	F	Potri.016G026000
July	F	Potri.019G021700
July	F	Potri.003G026100
July	F	Potri.006G169600
July	F	Potri.012G009800
July	F	Potri.010G175200
July	F	Potri.016G026500
July	F	Potri.013G106100
July	F	Potri.016G027400
July	F	Potri.008G057900
July	F	Potri.016G108700
July	F	Potri.T070100
July	F	Potri.003G013000
July	F	Potri.001G270200
July	F	Potri.013G103800
July	F	Potri.015G116700
July	F	Potri.001G429000
July	F	Potri.017G041500
July	F	Potri.007G102200
July	F	Potri.008G212300
July	F	Potri.014G120000
July	F	Potri.019G110800
July	F	Potri.003G006000
July	F	Potri.012G010600
July	F	Potri.019G021600
July	F	Potri.015G042200
July	F	Potri.003G211300
July	F	Potri.002G060500
July	F	Potri.009G049800
July	F	Potri.013G014300
July	F	Potri.011G096200
July	F	Potri.007G055200
July	F	Potri.013G139200
July	F	Potri.017G146600
July	F	Potri.002G227400
July	F	Potri.004G122600
July	F	Potri.013G103900
July	F	Potri.018G075200
July	F	Potri.008G097800
July	F	Potri.018G138100
July	F	Potri.006G019700
July	F	Potri.006G173200
July	F	Potri.004G008000
July	F	Potri.017G147400
July	F	Potri.T069800
July	F	Potri.015G103000
July	F	Potri.003G045400
July	F	Potri.T100100
July	F	Potri.013G150900
July	F	Potri.010G183500
July	F	Potri.012G022400
July	F	Potri.002G166300
July	F	Potri.001G429700
July	F	Potri.003G152400
July	F	Potri.001G447600
July	F	Potri.019G051000
July	F	Potri.019G109400
July	F	Potri.011G061400
July	F	Potri.010G142800
July	F	Potri.014G184000
July	F	Potri.013G137900
July	F	Potri.001G042600
July	F	Potri.001G192600
July	F	Potri.016G135200
July	F	Potri.001G432200
July	F	Potri.001G385200
July	F	Potri.016G010600
July	F	Potri.T078100
July	F	Potri.018G094900
July	F	Potri.014G124500
July	F	Potri.011G126100
July	F	Potri.001G233100
July	F	Potri.002G035000
July	F	Potri.003G188500
July	F	Potri.017G020600
July	F	Potri.018G137900
July	F	Potri.008G089700
July	F	Potri.007G138400
July	F	Potri.003G149900
July	F	Potri.006G261100
July	F	Potri.017G143600
July	F	Potri.005G081100
July	F	Potri.T066100
July	F	Potri.001G323800
July	F	Potri.013G027000
July	F	Potri.019G000800
July	F	Potri.017G147000
July	F	Potri.T132600
July	F	Potri.014G005400
July	F	Potri.006G172700
July	F	Potri.001G386100
July	F	Potri.017G020500
July	F	Potri.019G067300
July	F	Potri.016G049400
July	F	Potri.012G009900
July	F	Potri.004G187200
July	F	Potri.008G073700
July	F	Potri.003G150100
July	F	Potri.001G268900
July	F	Potri.011G120300
July	F	Potri.T139400
July	F	Potri.018G088600
July	F	Potri.004G213900
July	F	Potri.004G010600
July	F	Potri.010G084900
July	F	Potri.017G047500
July	F	Potri.008G062300
July	F	Potri.008G134000
July	F	Potri.002G108900
July	F	Potri.003G197400
July	F	Potri.010G180000
July	F	Potri.012G103700
July	F	Potri.001G311400
July	F	Potri.001G432100
July	F	Potri.012G009600
July	F	Potri.016G011300
July	F	Potri.010G183600
July	F	Potri.004G155800
July	F	Potri.004G000400
July	F	Potri.012G051800
July	F	Potri.T176600
July	F	Potri.010G231700
July	F	Potri.003G071100
July	F	Potri.015G085200
July	F	Potri.006G173300
July	F	Potri.003G069800
July	F	Potri.013G103700
July	F	Potri.003G033000
July	F	Potri.014G008900
July	F	Potri.003G150000
July	F	Potri.014G055400
July	F	Potri.007G129000
July	F	Potri.014G054200
July	F	Potri.T007900
July	F	Potri.010G206600
July	F	Potri.005G164900
July	F	Potri.009G008300
July	F	Potri.T026500
July	F	Potri.014G078700
July	F	Potri.004G230900
July	F	Potri.004G168600
July	F	Potri.001G360500
July	F	Potri.006G172100
July	F	Potri.014G118400
July	F	Potri.004G008700
July	F	Potri.001G228200
July	F	Potri.017G115900
July	F	Potri.016G106800
July	F	Potri.018G109900
July	F	Potri.004G233500
July	F	Potri.006G243600
July	F	Potri.019G098500
July	F	Potri.006G050400
July	F	Potri.010G079500
July	F	Potri.010G165700
July	F	Potri.014G171500
July	F	Potri.001G402600
July	F	Potri.009G154600
July	F	Potri.010G242300
July	F	Potri.019G079200
July	F	Potri.013G038200
July	F	Potri.003G022900
July	F	Potri.006G061400
July	F	Potri.002G061100
July	F	Potri.001G087000
July	F	Potri.004G169900
July	F	Potri.T022300
July	F	Potri.T051400
July	F	Potri.003G029000
July	F	Potri.019G071000
July	F	Potri.016G035100
July	F	Potri.005G007800
July	F	Potri.004G031100
July	F	Potri.017G044300
July	F	Potri.013G041700
July	F	Potri.012G143600
July	F	Potri.006G060300
July	F	Potri.019G116500
July	F	Potri.015G082000
July	F	Potri.T045000
July	F	Potri.001G221100
July	F	Potri.005G009600
July	F	Potri.T130100
July	F	Potri.008G045100
July	F	Potri.008G175600
July	F	Potri.014G014500
July	F	Potri.005G012300
July	F	Potri.006G060200
July	F	Potri.005G001000
July	F	Potri.009G136300
July	F	Potri.T104700
July	F	Potri.003G013900
July	F	Potri.019G078100
July	F	Potri.001G079800
July	F	Potri.010G053400
July	F	Potri.010G089500
July	F	Potri.014G012900
July	F	Potri.006G186800
July	F	Potri.002G223300
July	F	Potri.T142200
July	F	Potri.017G095200
July	F	Potri.008G141100
July	F	Potri.001G467500
July	F	Potri.006G007900
July	F	Potri.001G429100
July	F	Potri.002G156900
July	F	Potri.017G147500
July	F	Potri.010G208100
July	F	Potri.004G022700
July	F	Potri.006G068000
July	F	Potri.008G125600
July	F	Potri.014G158100
July	F	Potri.011G147900
July	F	Potri.011G057600
July	F	Potri.002G182300
July	F	Potri.T035900
July	F	Potri.006G003700
July	F	Potri.019G065100
July	F	Potri.019G133600
July	F	Potri.014G098000
July	F	Potri.001G427200
July	F	Potri.017G020800
July	F	Potri.T100800
July	F	Potri.010G195700
July	F	Potri.004G142800
July	F	Potri.012G075800
July	F	Potri.003G104500
July	F	Potri.018G094400
July	F	Potri.002G258700
July	F	Potri.017G140300
July	F	Potri.001G450000
July	F	Potri.006G155100
July	F	Potri.011G153200
July	F	Potri.011G134600
July	F	Potri.011G160800
July	F	Potri.016G112000
July	F	Potri.T121300
July	F	Potri.002G241700
July	F	Potri.004G054300
July	F	Potri.014G011700
July	F	Potri.019G024700
July	F	Potri.013G089200
July	F	Potri.014G171300
July	F	Potri.001G099800
July	F	Potri.001G401300
July	F	Potri.019G113700
July	F	Potri.015G069600
July	F	Potri.001G259100
July	F	Potri.004G192400
July	F	Potri.006G191300
July	F	Potri.011G019600
July	F	Potri.T043000
July	F	Potri.002G101300
July	F	Potri.004G075300
July	F	Potri.T110600
July	F	Potri.013G051100
July	F	Potri.T139300
July	F	Potri.012G021600
July	F	Potri.007G016400
July	F	Potri.001G042700
July	F	Potri.017G147200
July	F	Potri.004G211900
July	F	Potri.005G237400
July	F	Potri.012G026300
July	F	Potri.013G097300
July	F	Potri.005G214800
July	F	Potri.001G111500
July	F	Potri.006G204300
July	F	Potri.017G152200
July	F	Potri.014G149400
July	F	Potri.002G059100
July	F	Potri.018G080700
July	F	Potri.016G101800
July	F	Potri.T040600
July	F	Potri.001G136100
July	F	Potri.003G026700
July	F	Potri.018G022000
July	F	Potri.T026700
July	F	Potri.010G027300
July	F	Potri.002G100500
July	F	Potri.002G196500
July	F	Potri.013G138300
July	F	Potri.018G032700
July	F	Potri.T082500
July	F	Potri.002G019600
July	F	Potri.008G061800
July	F	Potri.015G037400
July	F	Potri.001G386000
July	F	Potri.005G011900
July	F	Potri.004G009900
July	F	Potri.T025700
July	F	Potri.005G106100
July	F	Potri.018G114200
July	F	Potri.014G001200
July	F	Potri.010G237300
July	F	Potri.014G002500
July	F	Potri.014G069100
July	F	Potri.010G081000
July	F	Potri.006G129700
July	F	Potri.001G063300
July	F	Potri.017G118400
July	F	Potri.001G096600
July	F	Potri.019G107300
July	F	Potri.009G017900
July	F	Potri.T003800
July	F	Potri.001G254700
July	F	Potri.007G043800
July	F	Potri.003G129100
July	F	Potri.T025500
July	F	Potri.007G103600
July	F	Potri.017G140200
July	F	Potri.018G113300
July	F	Potri.001G417700
July	F	Potri.004G034400
July	F	Potri.005G185400
July	F	Potri.005G186200
July	F	Potri.001G416800
July	F	Potri.014G160100
July	F	Potri.003G072800
July	F	Potri.005G056700
July	F	Potri.010G111000
July	F	Potri.007G034700
July	F	Potri.T027700
July	F	Potri.001G448400
July	F	Potri.014G139100
July	F	Potri.001G127700
July	F	Potri.010G209200
July	F	Potri.013G041500
July	F	Potri.006G129200
July	F	Potri.001G101500
July	F	Potri.005G224700
July	F	Potri.014G088400
July	F	Potri.003G087400
July	F	Potri.017G036700
July	F	Potri.005G123300
July	F	Potri.016G027200
July	F	Potri.015G129400
July	F	Potri.006G155000
July	F	Potri.008G073800
July	F	Potri.004G095100
July	F	Potri.011G154200
July	F	Potri.006G093500
July	F	Potri.T155500
July	F	Potri.010G059600
July	F	Potri.006G036300
July	F	Potri.008G092700
July	F	Potri.010G209400
July	F	Potri.011G097900
July	F	Potri.001G162700
July	F	Potri.004G119700
July	F	Potri.002G094800
July	F	Potri.015G006000
July	F	Potri.016G003400
July	F	Potri.014G116800
July	F	Potri.008G025500
July	F	Potri.009G094100
July	F	Potri.002G244400
July	F	Potri.006G019500
July	F	Potri.001G222100
July	F	Potri.012G053400
July	F	Potri.006G030100
July	F	Potri.014G043200
July	F	Potri.006G093200
July	F	Potri.003G201900
July	F	Potri.019G081200
July	F	Potri.017G147300
July	F	Potri.001G194600
July	F	Potri.001G268800
July	F	Potri.005G178900
July	F	Potri.006G171800
July	F	Potri.006G191200
July	F	Potri.T118800
July	F	Potri.T092100
July	F	Potri.T170200
July	F	Potri.001G451800
July	F	Potri.019G024800
July	F	Potri.012G067500
July	F	Potri.018G131400
July	F	Potri.015G057000
July	F	Potri.012G033400
July	F	Potri.002G101200
July	F	Potri.002G145600
July	F	Potri.009G116800
July	F	Potri.002G001400
July	F	Potri.004G063000
July	F	Potri.T145800
July	F	Potri.014G186000
July	F	Potri.014G017300
July	F	Potri.T168500
July	F	Potri.009G085800
July	F	Potri.015G030000
July	F	Potri.001G354900
July	F	Potri.004G191400
July	F	Potri.006G172500
July	F	Potri.007G143100
July	F	Potri.009G007500
July	F	Potri.009G139800
July	F	Potri.010G081900
July	F	Potri.014G062700
July	F	Potri.017G023100
July	F	Potri.019G098400
July	F	Potri.T135700
July	F	Potri.005G174400
July	F	Potri.013G137600
July	F	Potri.018G148000
July	F	Potri.004G065200
July	F	Potri.011G153300
July	F	Potri.010G141600
July	F	Potri.006G226800
July	F	Potri.013G090300
July	F	Potri.019G022600
July	F	Potri.011G006500
July	F	Potri.006G172900
July	F	Potri.019G045900
July	F	Potri.006G152200
July	F	Potri.005G203400
July	F	Potri.003G142000
August	M	Potri.T046300
August	M	Potri.018G001100
August	M	Potri.018G003500
August	M	Potri.017G103300
August	M	Potri.019G015300
August	M	Potri.018G001500
August	M	Potri.001G409000
August	M	Potri.009G021400
August	M	Potri.017G097900
August	M	Potri.006G277900
August	M	Potri.016G068500
August	M	Potri.T067100
August	M	Potri.013G037300
August	M	Potri.T099900
August	M	Potri.011G151800
August	M	Potri.T066400
August	M	Potri.001G341700
August	M	Potri.004G000800
August	M	Potri.001G446600
August	M	Potri.016G143600
August	M	Potri.016G057600
August	M	Potri.001G414900
August	M	Potri.001G230800
August	M	Potri.018G001400
August	M	Potri.004G000700
August	M	Potri.001G048300
August	M	Potri.018G001700
August	M	Potri.007G109200
August	M	Potri.002G079000
August	M	Potri.013G138300
August	M	Potri.018G001200
August	M	Potri.001G029300
August	M	Potri.001G324600
August	M	Potri.T012400
August	M	Potri.013G011500
August	M	Potri.015G112400
August	M	Potri.T047700
August	M	Potri.013G020000
August	M	Potri.T029900
August	M	Potri.004G183700
August	M	Potri.004G135400
August	M	Potri.T049400
August	M	Potri.008G189600
August	M	Potri.004G166200
August	M	Potri.008G008600
August	M	Potri.018G031600
August	M	Potri.006G058800
August	M	Potri.003G036700
August	M	Potri.005G114700
August	M	Potri.002G128400
August	M	Potri.001G258200
August	M	Potri.008G225000
August	M	Potri.010G187000
August	M	Potri.006G048700
August	M	Potri.001G319200
August	M	Potri.015G018600
August	M	Potri.005G014100
August	M	Potri.006G079800
August	M	Potri.T131000
August	M	Potri.018G146600
August	M	Potri.007G039500
August	M	Potri.002G167500
August	M	Potri.016G056000
August	M	Potri.016G086500
August	M	Potri.001G436100
August	M	Potri.019G005200
August	M	Potri.018G004200
August	M	Potri.008G172900
August	M	Potri.008G008500
August	M	Potri.011G151700
August	M	Potri.T050100
August	M	Potri.012G141300
August	M	Potri.002G017700
August	M	Potri.015G145300
August	M	Potri.002G212200
August	M	Potri.019G132200
August	M	Potri.001G391300
August	M	Potri.012G102900
August	M	Potri.013G087800
August	M	Potri.016G049200
August	M	Potri.009G141700
August	M	Potri.001G188400
August	M	Potri.009G113900
August	M	Potri.001G434000
August	M	Potri.004G016400
August	M	Potri.019G004800
August	M	Potri.006G234200
August	M	Potri.009G007100
August	M	Potri.008G066300
August	M	Potri.006G108100
August	M	Potri.001G305600
August	M	Potri.017G048700
August	M	Potri.009G164300
August	M	Potri.012G132900
August	M	Potri.004G166800
August	M	Potri.001G101200
August	M	Potri.T048400
August	M	Potri.011G150300
August	M	Potri.018G134200
August	M	Potri.011G129700
August	M	Potri.001G434200
August	M	Potri.017G103700
August	M	Potri.T136000
August	M	Potri.006G176400
August	M	Potri.011G012600
August	M	Potri.009G099700
August	M	Potri.004G181400
August	M	Potri.007G042400
August	M	Potri.001G421800
August	M	Potri.003G015700
August	M	Potri.001G355900
August	M	Potri.T051000
August	M	Potri.008G104700
August	M	Potri.001G007500
August	M	Potri.011G015400
August	M	Potri.019G004700
August	M	Potri.T048300
August	M	Potri.004G040700
August	M	Potri.011G013400
August	M	Potri.015G114600
August	M	Potri.008G023400
August	M	Potri.006G025100
August	M	Potri.012G128900
August	M	Potri.001G171400
August	M	Potri.006G062400
August	M	Potri.015G028500
August	M	Potri.019G111200
August	M	Potri.012G137600
August	M	Potri.010G088600
August	M	Potri.003G179400
August	M	Potri.001G082700
August	M	Potri.019G038600
August	M	Potri.T165300
August	M	Potri.005G054100
August	M	Potri.011G100000
August	M	Potri.002G262100
August	M	Potri.011G011600
August	M	Potri.018G001300
August	M	Potri.014G016700
August	M	Potri.009G109500
August	M	Potri.001G033100
August	M	Potri.011G006400
August	M	Potri.013G098200
August	M	Potri.017G105400
August	M	Potri.009G141900
August	M	Potri.003G175700
August	M	Potri.006G061300
August	M	Potri.001G325800
August	M	Potri.T138600
August	M	Potri.008G019200
August	M	Potri.005G006800
August	M	Potri.009G131800
August	M	Potri.001G171300
August	M	Potri.004G093400
August	M	Potri.004G074200
August	M	Potri.018G111600
August	M	Potri.018G124500
August	M	Potri.002G262400
August	M	Potri.004G203400
August	M	Potri.T044500
August	M	Potri.005G030700
August	M	Potri.011G013700
August	M	Potri.011G125600
August	M	Potri.014G048900
August	M	Potri.006G269900
August	M	Potri.006G207900
August	M	Potri.T130700
August	M	Potri.017G105300
August	M	Potri.012G118800
August	M	Potri.015G101000
August	M	Potri.014G037900
August	M	Potri.T066900
August	M	Potri.016G060900
August	M	Potri.003G157200
August	M	Potri.014G063200
August	M	Potri.001G428800
August	M	Potri.001G033000
August	M	Potri.017G024400
August	M	Potri.018G052700
August	M	Potri.010G208800
August	M	Potri.003G138800
August	M	Potri.005G054200
August	M	Potri.006G203900
August	M	Potri.001G174700
August	M	Potri.008G189700
August	M	Potri.001G449300
August	M	Potri.001G029000
August	M	Potri.002G074900
August	M	Potri.T047900
August	M	Potri.011G008600
August	M	Potri.019G123700
August	M	Potri.T038700
August	M	Potri.017G006000
August	M	Potri.014G002000
August	M	Potri.009G138400
August	M	Potri.001G424100
August	M	Potri.004G096800
August	M	Potri.005G175700
August	M	Potri.018G079100
August	M	Potri.002G096000
August	M	Potri.T160400
August	M	Potri.008G030900
August	M	Potri.018G003300
August	M	Potri.012G059400
August	M	Potri.T047600
August	M	Potri.001G425800
August	M	Potri.016G135700
August	M	Potri.012G121400
August	M	Potri.006G091700
August	M	Potri.012G135700
August	M	Potri.008G121500
August	M	Potri.010G140300
August	M	Potri.T068700
August	M	Potri.002G151700
August	M	Potri.007G140800
August	M	Potri.016G058700
August	M	Potri.018G117100
August	M	Potri.T084500
August	M	Potri.T155800
August	M	Potri.005G025700
August	M	Potri.017G105600
August	M	Potri.017G035300
August	M	Potri.014G048700
August	M	Potri.010G021400
August	M	Potri.003G213600
August	M	Potri.T143000
August	M	Potri.013G060800
August	M	Potri.001G443700
August	M	Potri.019G015100
August	M	Potri.007G050300
August	M	Potri.001G239500
August	M	Potri.004G129100
August	M	Potri.005G072000
August	M	Potri.001G429500
August	M	Potri.004G010000
August	M	Potri.011G015300
August	M	Potri.014G088300
August	M	Potri.T036600
August	M	Potri.017G155100
August	M	Potri.014G001400
August	M	Potri.002G147200
August	M	Potri.006G240100
August	M	Potri.018G101400
August	M	Potri.015G018100
August	M	Potri.018G008300
August	M	Potri.011G152100
August	M	Potri.006G074600
August	M	Potri.008G189100
August	M	Potri.002G106400
August	M	Potri.014G105100
August	M	Potri.001G041000
August	M	Potri.008G008400
August	M	Potri.013G018000
August	M	Potri.014G010700
August	M	Potri.010G106600
August	M	Potri.011G024200
August	M	Potri.002G046200
August	M	Potri.013G038400
August	M	Potri.019G094900
August	M	Potri.018G132400
August	M	Potri.007G117000
August	M	Potri.006G154500
August	M	Potri.005G182200
August	M	Potri.010G106500
August	M	Potri.018G101500
August	M	Potri.017G041000
August	M	Potri.002G219800
August	M	Potri.013G091600
August	M	Potri.007G141700
August	M	Potri.010G125000
August	M	Potri.001G092400
August	M	Potri.003G136400
August	M	Potri.006G261200
August	M	Potri.T171500
August	M	Potri.004G004300
August	M	Potri.006G274300
August	M	Potri.007G122200
August	M	Potri.010G154600
August	M	Potri.013G036800
August	M	Potri.018G136200
August	M	Potri.009G161300
August	M	Potri.009G142200
August	M	Potri.001G301000
August	M	Potri.011G012500
August	M	Potri.014G121700
August	M	Potri.018G112700
August	M	Potri.005G118000
August	M	Potri.005G230200
August	M	Potri.014G010900
August	M	Potri.T015300
August	M	Potri.010G187400
August	M	Potri.014G064300
August	M	Potri.010G145800
August	M	Potri.010G116900
August	M	Potri.005G070200
August	M	Potri.005G031500
August	M	Potri.001G025500
August	M	Potri.006G172600
August	M	Potri.011G152200
August	M	Potri.002G017800
August	M	Potri.005G169200
August	M	Potri.016G059200
August	M	Potri.017G144500
August	M	Potri.T023100
August	M	Potri.001G426500
August	M	Potri.002G003500
August	M	Potri.003G157000
August	M	Potri.015G071500
August	M	Potri.T103200
August	M	Potri.019G081000
August	M	Potri.008G161200
August	M	Potri.006G147900
August	M	Potri.001G415200
August	M	Potri.001G179400
August	M	Potri.005G037400
August	M	Potri.008G019600
August	M	Potri.001G369700
August	M	Potri.004G170300
August	M	Potri.009G055700
August	M	Potri.002G159000
August	M	Potri.010G103100
August	M	Potri.011G017600
August	M	Potri.012G034900
August	M	Potri.013G038600
August	M	Potri.T050200
August	M	Potri.T145600
August	M	Potri.011G110200
August	M	Potri.002G039100
August	M	Potri.T175200
August	M	Potri.016G120500
August	M	Potri.003G110200
August	M	Potri.016G037900
August	M	Potri.011G101500
August	M	Potri.008G088200
August	M	Potri.018G046600
August	M	Potri.016G126100
August	M	Potri.T171600
August	M	Potri.014G050200
August	M	Potri.018G036800
August	M	Potri.T121900
August	M	Potri.018G019000
August	M	Potri.015G057200
August	M	Potri.013G124400
August	M	Potri.006G105500
August	M	Potri.001G401400
August	M	Potri.016G043900
August	M	Potri.008G086000
August	M	Potri.011G004900
August	M	Potri.001G073100
August	M	Potri.019G040700
August	M	Potri.007G140900
August	M	Potri.001G258300
August	M	Potri.004G117700
August	M	Potri.002G113500
August	M	Potri.007G080300
August	M	Potri.007G121200
August	M	Potri.010G178100
August	M	Potri.011G015100
August	M	Potri.013G037400
August	M	Potri.019G045200
August	M	Potri.T012600
August	M	Potri.005G232300
August	M	Potri.002G186200
August	M	Potri.019G099800
August	M	Potri.018G053200
August	M	Potri.018G149700
August	M	Potri.005G093500
August	M	Potri.T040200
August	M	Potri.012G140600
August	M	Potri.014G155100
August	M	Potri.006G041300
August	M	Potri.001G078300
August	M	Potri.009G101300
August	M	Potri.017G097800
August	M	Potri.005G020500
August	M	Potri.006G048300
August	M	Potri.014G033700
August	M	Potri.001G179300
August	M	Potri.006G206900
August	M	Potri.001G430400
August	M	Potri.001G395300
August	M	Potri.003G024400
August	M	Potri.011G012200
August	M	Potri.014G198400
August	M	Potri.005G098200
August	M	Potri.002G255500
August	M	Potri.001G355100
August	M	Potri.005G101600
August	M	Potri.010G247200
August	M	Potri.016G044300
August	M	Potri.005G011800
August	M	Potri.007G013500
August	M	Potri.T038600
August	M	Potri.005G019800
August	M	Potri.T094200
August	M	Potri.015G035800
August	M	Potri.007G140300
August	M	Potri.007G077300
August	M	Potri.004G108700
August	M	Potri.010G063000
August	M	Potri.010G103600
August	M	Potri.009G135400
August	M	Potri.017G026900
August	M	Potri.003G080400
August	M	Potri.002G046100
August	F	Potri.005G035700
August	F	Potri.019G069200
August	F	Potri.001G386700
August	F	Potri.T135200
August	F	Potri.004G192500
August	F	Potri.013G134800
August	F	Potri.014G196200
August	F	Potri.008G212300
August	F	Potri.003G026000
August	F	Potri.004G187100
August	F	Potri.006G209900
August	F	Potri.007G102300
August	F	Potri.010G091400
August	F	Potri.017G142900
August	F	Potri.019G002600
August	F	Potri.001G221200
August	F	Potri.018G138100
August	F	Potri.011G061400
August	F	Potri.014G120000
August	F	Potri.006G174600
August	F	Potri.008G150600
August	F	Potri.016G108700
August	F	Potri.006G019900
August	F	Potri.019G077200
August	F	Potri.014G054200
August	F	Potri.006G019700
August	F	Potri.T078500
August	F	Potri.T065200
August	F	Potri.006G169600
August	F	Potri.015G000200
August	F	Potri.017G022500
August	F	Potri.015G116700
August	F	Potri.006G005300
August	F	Potri.012G026100
August	F	Potri.001G384700
August	F	Potri.007G102200
August	F	Potri.007G081200
August	F	Potri.013G091100
August	F	Potri.002G192600
August	F	Potri.016G025900
August	F	Potri.017G041500
August	F	Potri.001G429000
August	F	Potri.006G173200
August	F	Potri.003G026100
August	F	Potri.017G074500
August	F	Potri.001G270200
August	F	Potri.014G020400
August	F	Potri.014G012900
August	F	Potri.008G045100
August	F	Potri.T135100
August	F	Potri.002G061100
August	F	Potri.001G386500
August	F	Potri.019G021600
August	F	Potri.017G095200
August	F	Potri.008G057900
August	F	Potri.T132600
August	F	Potri.010G183500
August	F	Potri.008G097800
August	F	Potri.006G261100
August	F	Potri.001G111500
August	F	Potri.015G082000
August	F	Potri.T069800
August	F	Potri.001G402600
August	F	Potri.001G448400
August	F	Potri.015G103000
August	F	Potri.012G009800
August	F	Potri.005G141300
August	F	Potri.004G119700
August	F	Potri.017G044300
August	F	Potri.019G021700
August	F	Potri.012G009900
August	F	Potri.017G115900
August	F	Potri.003G150100
August	F	Potri.007G055200
August	F	Potri.001G416800
August	F	Potri.005G164900
August	F	Potri.008G187500
August	F	Potri.009G004800
August	F	Potri.012G143600
August	F	Potri.007G019300
August	F	Potri.013G051100
August	F	Potri.017G058000
August	F	Potri.019G024700
August	F	Potri.003G152400
August	F	Potri.019G065100
August	F	Potri.016G011300
August	F	Potri.003G069800
August	F	Potri.T104700
August	F	Potri.002G258700
August	F	Potri.003G214700
August	F	Potri.017G095900
August	F	Potri.019G129100
August	F	Potri.017G147400
August	F	Potri.001G447600
August	F	Potri.010G067600
August	F	Potri.010G111400
August	F	Potri.003G013900
August	F	Potri.015G037400
August	F	Potri.016G052500
August	F	Potri.012G010600
August	F	Potri.001G268800
August	F	Potri.003G013000
August	F	Potri.006G060200
August	F	Potri.008G141100
August	F	Potri.003G199400
August	F	Potri.006G095300
August	F	Potri.001G096600
August	F	Potri.019G003500
August	F	Potri.005G228100
August	F	Potri.011G153300
August	F	Potri.T176600
August	F	Potri.014G005400
August	F	Potri.T032400
August	F	Potri.016G027400
August	F	Potri.016G135200
August	F	Potri.019G071000
August	F	Potri.016G026500
August	F	Potri.004G122600
August	F	Potri.013G041700
August	F	Potri.004G161400
August	F	Potri.007G016400
August	F	Potri.004G168600
August	F	Potri.008G089700
August	F	Potri.002G128900
August	F	Potri.T027800
August	F	Potri.004G010600
August	F	Potri.013G059900
August	F	Potri.019G000800
August	F	Potri.001G360500
August	F	Potri.017G140300
August	F	Potri.013G027000
August	F	Potri.T121300
August	F	Potri.005G048200
August	F	Potri.005G193600
August	F	Potri.006G166700
August	F	Potri.009G154600
August	F	Potri.001G432200
August	F	Potri.T082500
August	F	Potri.T003600
August	F	Potri.016G026000
August	F	Potri.004G000400
August	F	Potri.001G429700
August	F	Potri.019G113700
August	F	Potri.007G129000
August	F	Potri.017G140400
August	F	Potri.005G012300
August	F	Potri.005G136300
August	F	Potri.005G009600
August	F	Potri.T070100
August	F	Potri.001G101500
August	F	Potri.015G024000
August	F	Potri.011G154200
August	F	Potri.009G008300
August	F	Potri.011G035800
August	F	Potri.014G027300
August	F	Potri.014G184000
August	F	Potri.T066100
August	F	Potri.006G129200
August	F	Potri.003G214800
August	F	Potri.004G211900
August	F	Potri.008G062500
August	F	Potri.019G107300
August	F	Potri.002G075900
August	F	Potri.010G235800
August	F	Potri.016G112000
August	F	Potri.011G096200
August	F	Potri.006G007900
[truncated: 5,762 more rows]

## Sheet: Table S5
Table S5. Overview of sequencing information and mapping rates for RNAseq data from male and female samples during the course of reproductiv development in Populus balsamifera.
Sample Name	Sex	Month of sampling	Raw read pairs	Non-rRNA read pairs	Filtered & trimmed read pairs	Total mapping for read pairs (%)	Read pairs with concordant alignment (%)
F06	female	June	57362610	53966915	51788267	42253350 (82%)	41662095 (80%)
F07	female	July	58497644	54428183	52205896	40739572 (78%)	40079552 (77%)
F08	female	August	66576182	65565066	62857669	48058585 (76%)	47465724 (76%)
F09	female	September	49800006	4.50763e+07	43126881	34122853 (79%)	33653721 (78%)
F10	female	October	49742944	47692445	45553249	34722408 (76%)	34331733 (75%)
F03	female	March	57449683	51213475	49187720	39525658 (80%)	39025009 (79%)
F05	female	May	52483352	45039488	43123562	35044389 (81%)	34194079 (79%)
M06	male	June	55335683	49661166	47706864	39689793 (83%)	39004475 (82%)
M07	male	July	58757133	5.75175e+07	55259141	43084772 (80%)	42491923 (77%)
M08	male	August	61489053	58435976	55987902	43151209 (77%)	42536578 (76%)
M09	male	September	53690095	52778904	50641558	38307920 (76%)	37794720 (75%)
M10	male	October	50188877	4.77492e+07	45842268	34114223 (74%)	33607950 (73%)
M03	male	March	50882099	48664912	46659381	36049750 (77%)	35525744 (76%)
M05	male	May	60849077	52684356	50426118	41293232 (82%)	40453877 (80%)
